# Supplementary material for: Technology and psychotherapeutic interventions: Bibliometric analysis of the past four decades
Source: Internet Interv. 2021 Jul 9;25:100425. doi: 10.1016/j.invent.2021.100425 (PMC8350597; doi:10.1016/j.invent.2021.100425)
Supplement: Appendix C — Expanded contents of Table 1. [file mmc3.xlsx]

## Sheet: Sheet1
Author	Recs	Country	Recs	Institution	Recs	Journal	Recs
Andersson G	276	USA	5655	Karolinska Inst	433	JOURNAL OF MEDICAL INTERNET RESEARCH	561
Cuijpers P	148	UK	1653	Unknown	319	PLOS ONE	217
Carlbring P	137	Australia	1475	Univ Washington	290	BMC PSYCHIATRY	192
Riper H	109	Germany	1113	Linkoping Univ	289	JMIR MENTAL HEALTH	180
Titov N	106	Netherlands	892	Vrije Univ Amsterdam	284	TRIALS	172
Christensen H	104	Canada	890	Univ Melbourne	267	BMJ OPEN	161
Ebert DD	93	Sweden	673	Kings Coll London	262	JOURNAL OF AFFECTIVE DISORDERS	156
Andrews G	87	Peoples R China	572	Harvard Med Sch	217	JMIR MHEALTH AND UHEALTH	140
Berger T	85	Spain	531	Univ Calif San Francisco	213	COMPUTERS IN HUMAN BEHAVIOR	139
Botella C	80	Italy	510	Univ Sydney	198	BEHAVIOUR RESEARCH AND THERAPY	135
Ljotsson B	79	Unknown	444	Stanford Univ	195	INTERNET INTERVENTIONS-THE APPLICATION OF INFORMATION TECHNOLOGY IN MENTAL AND BEHAVIOURAL HEALTH	129
Dear BF	71	Switzerland	351	Univ Penn	194	FRONTIERS IN PSYCHIATRY	108
Riva G	63	France	322	Univ Toronto	186	FRONTIERS IN PSYCHOLOGY	107
Mohr DC	61	South Korea	318	Northwestern Univ	174	JOURNAL OF AUTISM AND DEVELOPMENTAL DISORDERS	96
Lindefors N	60	Japan	275	Univ Pittsburgh	168	CYBERPSYCHOLOGY BEHAVIOR AND SOCIAL NETWORKING	94
Berking M	56	Denmark	211	UCL	167	TELEMEDICINE AND E-HEALTH	85
Baumeister H	55	Belgium	182	Yale Univ	165	INTERNATIONAL JOURNAL OF ENVIRONMENTAL RESEARCH AND PUBLIC HEALTH	78
Griffiths KM	55	New Zealand	171	Univ New S Wales	154	PSYCHIATRY RESEARCH	78
Moritz S	54	Taiwan	160	Harvard Univ	153	JOURNAL OF CONSULTING AND CLINICAL PSYCHOLOGY	77
Garcia-Palacios A	51	Ireland	158	Columbia Univ	151	INTERNATIONAL JOURNAL OF EATING DISORDERS	72
Taylor CB	50	Brazil	156	Univ Calif Los Angeles	151	JOURNAL OF TELEMEDICINE AND TELECARE	72
Andersson E	48	Israel	140	Univ Amsterdam	150	ADDICTIVE BEHAVIORS	71
Hedman E	48	Norway	135	Univ Michigan	148	PSYCHIATRIC SERVICES	69
Banos RM	46	India	124	Australian Natl Univ	144	SCHIZOPHRENIA RESEARCH	69
Torous J	46	Turkey	122	Univ Oxford	144	CYBERPSYCHOLOGY & BEHAVIOR	68
Hadjistavropoulos HD	45	Austria	116	Stockholm Univ	138	JOURNAL OF SUBSTANCE ABUSE TREATMENT	66
Kaldo V	45	Finland	109	Univ Queensland	133	BEHAVIOR THERAPY	64
Ruck C	45	Singapore	104	Duke Univ	129	BMC PUBLIC HEALTH	64
van Straten A	45	Portugal	71	Macquarie Univ	126	PSYCHOLOGICAL MEDICINE	61
Lehr D	44	Romania	68	Univ N Carolina	122	AUSTRALIAN AND NEW ZEALAND JOURNAL OF PSYCHIATRY	58
Sigafoos J	43	Poland	64	Radboud Univ Nijmegen	121	JOURNAL OF ALZHEIMERS DISEASE	56
Klein B	41	Greece	61	Massachusetts Gen Hosp	119	JOURNAL OF ANXIETY DISORDERS	56
Meyer B	41	South Africa	55	Univ Manchester	118	CONTEMPORARY CLINICAL TRIALS	55
Bauer S	39	Iran	54	Monash Univ	116	BIPOLAR DISORDERS	54
Lancioni GE	38	Czech Republic	49	Univ Bern	112	BEHAVIOURAL AND COGNITIVE PSYCHOTHERAPY	52
Newby JM	35	Chile	47	Univ New South Wales	112	PSYCHO-ONCOLOGY	52
Moessner M	34	Mexico	40	Boston Univ	110	BRITISH JOURNAL OF PSYCHIATRY	51
Schmidt U	34	Malaysia	36	Deakin Univ	108	RESEARCH IN AUTISM SPECTRUM DISORDERS	51
Johnston L	33	Saudi Arabia	34	Univ Calif San Diego	105	INTERNATIONAL PSYCHOGERIATRICS	50
Marsch LA	33	Colombia	27	Univ British Columbia	103	SCHIZOPHRENIA BULLETIN	49
O'Reilly MF	33	Pakistan	24	Univ Texas Austin	103	JOURNAL OF CLINICAL PSYCHOLOGY	48
Schueller SM	32	Russia	23	Maastricht Univ	102	EUROPEAN PSYCHIATRY	47
Beutel ME	31	Argentina	22	Brown Univ	101	INTERNATIONAL JOURNAL OF SOCIAL ROBOTICS	47
Bennett K	30	Thailand	21	Univ Illinois	100	PATIENT EDUCATION AND COUNSELING	46
Berk M	30	Hungary	20	Uppsala Univ	99	DEPRESSION AND ANXIETY	45
Kessing LV	30	Qatar	17	Emory Univ	97	GERONTOLOGIST	45
Schroder J	30	Slovenia	17	Univ Valencia	96	COGNITIVE BEHAVIOUR THERAPY	44
Singh NN	30	Croatia	16	Univ Med Ctr Hamburg Eppendorf	91	EDUCATION AND TRAINING IN AUTISM AND DEVELOPMENTAL DISABILITIES	44
Jacobi C	29	Lebanon	14	Johns Hopkins Univ	85	EUROPEAN EATING DISORDERS REVIEW	43
Lee J	29	Lithuania	14	Univ Groningen	85	RESEARCH IN DEVELOPMENTAL DISABILITIES	43
Proudfoot J	29	Cyprus	12	Univ Miami	83	SCIENTIFIC REPORTS	42
Faurholt-Jepsen M	28	Egypt	11	Univ Wisconsin	83	ANNALS OF BEHAVIORAL MEDICINE	41
Knaevelsrud C	28	Iceland	11	Univ Zurich	83	DRUG AND ALCOHOL DEPENDENCE	41
Richards D	28	Indonesia	11	NYU	82	INTERNATIONAL JOURNAL OF GERIATRIC PSYCHIATRY	40
Kim J	27	U Arab Emirates	11	Univ Barcelona	81	BIOLOGICAL PSYCHIATRY	39
Klein JP	27	Jordan	10	Vanderbilt Univ	81	JOURNAL OF BEHAVIOR THERAPY AND EXPERIMENTAL PSYCHIATRY	38
Smith J	27	Slovakia	10	Univ Minnesota	78	AMERICAN JOURNAL OF GERIATRIC PSYCHIATRY	37
Frost M	26	Luxembourg	9	Univ Newcastle	78	CURRENT PSYCHIATRY REPORTS	37
Gutierrez-Maldonado J	26	Peru	9	Univ Nottingham	78	AGING & MENTAL HEALTH	36
Kim DJ	26	Serbia	8	Univ Jaume 1	75	VALUE IN HEALTH	36
Lee JY	26	Vietnam	8	Ohio State Univ	74	JOURNAL OF CLINICAL PSYCHIATRY	35
Murray E	26	Bangladesh	7	Seoul Natl Univ	74	PSYCHOTHERAPY AND PSYCHOSOMATICS	35
Nygard L	26	Nigeria	7	Swinburne Univ Technol	74	JOURNAL OF BEHAVIORAL ADDICTIONS	33
Rapee RM	26	Estonia	6	Univ Leipzig	74	JOURNAL OF CLINICAL MEDICINE	33
Rothbaum BO	26	Kuwait	6	Univ Montreal	72	COGNITIVE AND BEHAVIORAL PRACTICE	32
Smit F	26	Sri Lanka	6	Univ Auckland	70	GAMES FOR HEALTH JOURNAL	32
Fernandez-Aranda F	25	Kenya	4	Univ Maryland	70	JOURNAL OF PSYCHIATRIC RESEARCH	32
Gandy M	25	Morocco	4	Griffith Univ	69	JOURNAL OF THE AMERICAN ACADEMY OF CHILD AND ADOLESCENT PSYCHIATRY	32
Munoz RF	25	Albania	3	Univ Colorado	69	AMERICAN JOURNAL OF PSYCHIATRY	31
Sarkar N	25	Bulgaria	3	Univ Southern Denmark	69	INTERNATIONAL JOURNAL OF MEDICAL INFORMATICS	31
Valimaki M	25	Cuba	3	Univ Calgary	68	JOURNAL OF DEVELOPMENTAL AND PHYSICAL DISABILITIES	31
Bouchard S	24	Dominican Rep	3	Univ Southampton	68	SUPPORTIVE CARE IN CANCER	31
Choi JS	24	Kazakhstan	3	Washington Univ	68	BMC GERIATRICS	30
Glozier N	24	Malta	3	Dalhousie Univ	67	COCHRANE DATABASE OF SYSTEMATIC REVIEWS	30
Ko CH	24	Oman	3	McMaster Univ	67	FRONTIERS IN AGING NEUROSCIENCE	30
Mataix-Cols D	24	Philippines	3	Michigan State Univ	67	NEUROPSYCHIATRIC DISEASE AND TREATMENT	30
Quero S	24	Tunisia	3	Univ Massachusetts	67	PSYCHOLOGICAL SERVICES	30
Treasure J	24	Uganda	3	Leiden Univ	66	SUBSTANCE USE & MISUSE	29
Williams C	24	Afghanistan	2	Univ Sheffield	65	GENERAL HOSPITAL PSYCHIATRY	28
Banos R	23	Ethiopia	2	Univ Calif Berkeley	64	JOURNAL OF CLINICAL NURSING	28
Batterham PJ	23	Fiji	2	Dartmouth Coll	63	NERVENARZT	28
Ben-Zeev D	23	Jamaica	2	Flinders Univ S Australia	63	AIDS AND BEHAVIOR	27
Greist JH	23	Macedonia	2	Heidelberg Univ	63	DEVELOPMENTAL NEUROREHABILITATION	27
Hesser H	23	Nepal	2	Oregon Hlth & Sci Univ	63	EARLY INTERVENTION IN PSYCHIATRY	27
Kane JM	23	New Caledonia	2	Florida State Univ	62	JOURNAL OF THE AMERICAN MEDICAL INFORMATICS ASSOCIATION	27
Karin E	23	Palestine	2	Penn State Univ	62	BMC CANCER	26
Kottorp A	23	Ukraine	2	Umea Univ	62	CLINICAL PSYCHOLOGY & PSYCHOTHERAPY	26
Rozental A	23	Uruguay	2	McGill Univ	61	FOCUS ON AUTISM AND OTHER DEVELOPMENTAL DISABILITIES	26
Wagner B	23	Venezuela	2	Chinese Univ Hong Kong	60	JOURNAL OF GENERAL INTERNAL MEDICINE	26
Yen CF	23	Algeria	1	Curtin Univ	60	PSYCHIATRISCHE PRAXIS	26
Kim S	22	Bosnia & Herceg	1	Univ Cambridge	60	VERHALTENSTHERAPIE	26
Kobak KA	22	Botswana	1	Natl Univ Singapore	59	ARCHIVES OF PHYSICAL MEDICINE AND REHABILITATION	25
Moyle W	22	FRG	1	Palo Alto Univ	59	BEHAVIOR MODIFICATION	25
Murray G	22	Georgia	1	Univ Alberta	59	CLINICAL PSYCHOLOGY REVIEW	25
Potenza MN	22	Ghana	1	Univ Calif Irvine	59	JOURNAL OF CLINICAL ONCOLOGY	25
Van Voorhees BW	22	Honduras	1	Univ Glasgow	59	ADDICTION	24
Wykes T	22	Kosovo	1	Univ Southern Calif	59	AIDS CARE-PSYCHOLOGICAL AND SOCIO-MEDICAL ASPECTS OF AIDS/HIV	24
Yardley L	22	Latvia	1	Tech Univ Dresden	58	AMERICAN JOURNAL OF ALZHEIMERS DISEASE AND OTHER DEMENTIAS	24
Alvarez-Jimenez M	21	Lesotho	1	Univ Bari	58	AUTISM	24
Buntrock C	21	Malawi	1	Univ Cattolica Sacro Cuore	58	JOURNAL OF PSYCHOSOMATIC RESEARCH	24
Carroll KM	21	Moldova	1	Tilburg Univ	57	PAIN	24
Gilbody S	21	Monaco	1	Univ Bristol	57	PROFESSIONAL PSYCHOLOGY-RESEARCH AND PRACTICE	24
Han DH	21	Mongolia	1	Univ Regina	57	PSYCHIATRIC REHABILITATION JOURNAL	24
Mackinnon A	21	North Macedonia	1	Univ Ulm	57	PSYCHOTHERAPY RESEARCH	24
Rizzo A	21	Rwanda	1	Queensland Univ Technol	56	TRANSLATIONAL PSYCHIATRY	24
Thomas N	21	SOLOMON ISLANDS	1	Univ Twente	56	COGNITIVE THERAPY AND RESEARCH	23
Bardram JE	20	St Kitts & Nevi	1	Case Western Reserve Univ	55	COMMUNITY MENTAL HEALTH JOURNAL	23
Furmark T	20	St Lucia	1	Univ Florida	55	COMPREHENSIVE PSYCHIATRY	23
Harter M	20	Swaziland	1	Univ York	55	FRONTIERS IN HUMAN NEUROSCIENCE	23
Johansson R	20	Tanzania	1	Baylor Coll Med	54	JOURNAL OF ADVANCED NURSING	23
Lee S	20	USSR	1	La Trobe Univ	54	JOURNAL OF THE AMERICAN GERIATRICS SOCIETY	23
Mackinnon AJ	20			Mayo Clin	54	MINDFULNESS	23
Stasiak K	20			Univ Utrecht	54	BMC HEALTH SERVICES RESEARCH	22
Wilfley DE	20			Hong Kong Polytech Univ	53	BMC MEDICAL INFORMATICS AND DECISION MAKING	22
Choi I	19			Inst Salud Carlos III	53	JAMA PSYCHIATRY	22
Dodd S	19			Univ Calif Davis	53	JOURNAL OF THE AMERICAN MEDICAL DIRECTORS ASSOCIATION	22
Fogel J	19			Victoria Univ Wellington	53	NEUROBIOLOGY OF AGING	22
Jones C	19			Vrije Univ Amsterdam Med Ctr	53	NEUROPSYCHOLOGICAL REHABILITATION	22
Karyotaki E	19			Free Univ Berlin	52	SENSORS	22
Kay-Lambkin F	19			Indiana Univ	52	ALZHEIMERS & DEMENTIA	21
Maercker A	19			Med Univ S Carolina	52	EUROPEAN NEUROPSYCHOPHARMACOLOGY	21
Ruggiero KJ	19			St Vincents Hosp	52	JOURNAL OF INTELLECTUAL DISABILITY RESEARCH	21
Slater M	19			Univ Kansas	52	JOURNAL OF MENTAL HEALTH	21
Wiederhold BK	19			Univ Kentucky	52	JOURNAL OF NERVOUS AND MENTAL DISEASE	21
Araya R	18			Univ So Calif	52	NEUROPSYCHOPHARMACOLOGY	21
Ayres KM	18			Univ Utah	51	ARCHIVES OF WOMENS MENTAL HEALTH	20
Berk L	18			Univ Tennessee	50	AUSTRALIAN PSYCHOLOGIST	20
Breton-Lopez J	18			Univ Adelaide	49	FRONTIERS IN NEUROSCIENCE	20
Emmelkamp PMG	18			Univ Chicago	49	HEALTH PSYCHOLOGY	20
Fogliati VJ	18			Univ Cincinnati	49	IEEE ACCESS	20
Furukawa TA	18			Yonsei Univ	49	JAMA-JOURNAL OF THE AMERICAN MEDICAL ASSOCIATION	20
Hoffman HG	18			Univ Missouri	48	JOURNAL OF ADOLESCENT HEALTH	20
Jimenez-Murcia S	18			Arizona State Univ	47	NICOTINE & TOBACCO RESEARCH	20
Jones S	18			Johannes Gutenberg Univ Mainz	46	PSYCHOSOMATIC MEDICINE	20
Jorm AF	18			Temple Univ	46	SUBSTANCE ABUSE	20
Kim H	18			Ctr Addict & Mental Hlth	45	BRITISH JOURNAL OF GUIDANCE & COUNSELLING	19
Kim SI	18			Katholieke Univ Leuven	45	CURRENT OPINION IN PSYCHIATRY	19
Konig HH	18			Univ Exeter	45	INTERNATIONAL JOURNAL OF MENTAL HEALTH AND ADDICTION	19
Kordy H	18			Univ Iowa	45	JOURNAL OF APPLIED BEHAVIOR ANALYSIS	19
Lee JH	18			Univ Arizona	44	JPAD-JOURNAL OF PREVENTION OF ALZHEIMERS DISEASE	19
Lovell K	18			Univ Ottawa	44	LANCET PSYCHIATRY	19
March S	18			Univ Sao Paulo	44	NEUROLOGY	19
Naslund JA	18			Univ Virginia	44	PEDIATRICS	19
Park S	18			Beth Israel Deaconess Med Ctr	43	BMJ-BRITISH MEDICAL JOURNAL	18
Perilli V	18			Netherlands Inst Mental Hlth & Addict	43	CHILD AND ADOLESCENT PSYCHIATRIC CLINICS OF NORTH AMERICA	18
Serlachius E	18			Univ Connecticut	43	CIN-COMPUTERS INFORMATICS NURSING	18
Spinhoven P	18			Catholic Univ Korea	42	INTERNATIONAL JOURNAL OF DEVELOPMENTAL DISABILITIES	18
Vinberg M	18			City Univ London	42	JOURNAL OF APPLIED GERONTOLOGY	18
Wang Y	18			Univ Edinburgh	42	PSYCHOLOGY OF ADDICTIVE BEHAVIORS	18
Wolfling K	18			Univ Freiburg	42	QUALITY OF LIFE RESEARCH	18
Zhang Y	18			Univ Gothenburg	42	TELEMEDICINE JOURNAL AND E-HEALTH	18
Aguilera A	17			Univ S Florida	42	AMERICAN JOURNAL ON ADDICTIONS	17
Anderson A	17			Brigham & Womens Hosp	41	BEHAVIORAL INTERVENTIONS	17
Bower P	17			Lund Univ	41	CLINICAL INTERVENTIONS IN AGING	17
Castilla D	17			Australian Catholic Univ	40	DISABILITY AND REHABILITATION	17
Cavanagh K	17			Ist Auxol Italiano	40	ENCEPHALE-REVUE DE PSYCHIATRIE CLINIQUE BIOLOGIQUE ET THERAPEUTIQUE	17
David D	17			Stockholm Cty Council	40	HEALTH INFORMATICS JOURNAL	17
Donker T	17			Tel Aviv Univ	40	INFORMATICS FOR HEALTH & SOCIAL CARE	17
Frank E	17			Univ Tasmania	40	MEDICINE	17
Griffiths MD	17			Univ Tokyo	40	SLEEP	17
Gustafson DH	17			Univ Turku	40	CLINICAL GERONTOLOGIST	16
Hedman-Lagerlof E	17			Univ Western Australia	39	DRUG AND ALCOHOL REVIEW	16
Hickie IB	17			Virginia Commonwealth Univ	39	EPILEPSY & BEHAVIOR	16
Kawakami N	17			Univ Erlangen Nurnberg	38	HEALTH COMMUNICATION	16
Kersting A	17			Univ Georgia	38	JAMA NETWORK OPEN	16
Kim JJ	17			Drexel Univ	37	JOURNAL OF CHILD PSYCHOLOGY AND PSYCHIATRY	16
Kleiboer A	17			Geisel Sch Med Dartmouth	37	JOURNAL OF PEDIATRIC PSYCHOLOGY	16
Lang R	17			Ludwig Maximilians Univ Munchen	37	PSYCHOTHERAPIE PSYCHOSOMATIK MEDIZINISCHE PSYCHOLOGIE	16
Lauder S	17			South London & Maudsley NHS Fdn Trust	37	ASIAN JOURNAL OF PSYCHIATRY	15
Lindner P	17			Univ Copenhagen	37	AUSTRALASIAN PSYCHIATRY	15
Lobban F	17			Univ Hlth Network	37	BJPSYCH OPEN	15
Mira A	17			Black Dog Inst	36	COMPUTERS & EDUCATION	15
Nunes EV	17			Cornell Univ	36	EUROPEAN CHILD & ADOLESCENT PSYCHIATRY	15
Price M	17			Northeastern Univ	36	ISSUES IN MENTAL HEALTH NURSING	15
Anttila M	16			Queens Univ	36	JMIR SERIOUS GAMES	15
Bohlmeijer ET	16			Rush Univ	36	JOURNAL OF GERONTOLOGICAL NURSING	15
Campbell ANC	16			Florida Int Univ	35	JOURNAL OF MEDICAL SYSTEMS	15
Freeman D	16			Leuphana Univ	35	PAIN MEDICINE	15
Gaggioli A	16			Univ Haifa	35	PSYCHIATRY AND CLINICAL NEUROSCIENCES	15
Hegerl U	16			Univ Louisville	35	PSYCHOTHERAPY	15
Kiluk BD	16			Univ Oslo	35	REHABILITATION PSYCHOLOGY	15
Kraepelien M	16			Wayne State Univ	35	ACTA PSYCHIATRICA SCANDINAVICA	14
Kyrios M	16			Korea Univ	34	ALCOHOLISM-CLINICAL AND EXPERIMENTAL RESEARCH	14
Lee H	16			London Sch Hyg & Trop Med	34	ANNALES MEDICO-PSYCHOLOGIQUES	14
Lee Y	16			Med Univ South Carolina	34	BRITISH JOURNAL OF CLINICAL PSYCHOLOGY	14
Mechling LC	16			New York State Psychiat Inst & Hosp	34	DEMENTIA-INTERNATIONAL JOURNAL OF SOCIAL RESEARCH AND PRACTICE	14
Muhlberger A	16			Univ Alabama Birmingham	34	EATING AND WEIGHT DISORDERS-STUDIES ON ANOREXIA BULIMIA AND OBESITY	14
Nich C	16			Univ Hong Kong	34	EUROPEAN JOURNAL OF PSYCHOTRAUMATOLOGY	14
O'Reilly M	16			Univ Marburg	34	FRONTIERS IN PUBLIC HEALTH	14
Ritterband LM	16			VA Palo Alto Hlth Care Syst	34	INTERNATIONAL JOURNAL OF BEHAVIORAL MEDICINE	14
Rollman BL	16			Weill Cornell Med Coll	34	JOURNAL OF NEUROCHEMISTRY	14
Rose M	16			Icahn Sch Med Mt Sinai	33	JOURNAL OF NEUROSCIENCE METHODS	14
Schaub MP	16			Keio Univ	33	JOURNAL OF OBSESSIVE-COMPULSIVE AND RELATED DISORDERS	14
Simon GE	16			McLean Hosp	33	JOURNAL OF POSITIVE BEHAVIOR INTERVENTIONS	14
Williams AD	16			Univ Alabama	33	JOURNAL OF PSYCHOSOCIAL NURSING AND MENTAL HEALTH SERVICES	14
Yen JY	16			Univ Arkansas Med Sci	33	MULTIPLE SCLEROSIS JOURNAL	14
Zarski AC	16			Univ Geneva	33	NORDIC JOURNAL OF PSYCHIATRY	14
Acierno R	15			Univ Manitoba	33	PSYCHIATRY INVESTIGATION	14
Austin D	15			Univ Otago	33	SLEEP MEDICINE	14
Austin DW	15			Chinese Acad Sci	32	SOCIAL PSYCHIATRY AND PSYCHIATRIC EPIDEMIOLOGY	14
Bartels SJ	15			Kaohsiung Med Univ	32	TRANSLATIONAL BEHAVIORAL MEDICINE	14
Calear AL	15			Rutgers State Univ	32	AMERICAN JOURNAL OF DRUG AND ALCOHOL ABUSE	13
Christensen EM	15			Univ Bath	32	ANESTHESIA AND ANALGESIA	13
Cipresso P	15			Univ Liverpool	32	ARCHIVES OF PSYCHIATRIC NURSING	13
Donovan CL	15			Univ Med Ctr Utrecht	32	BRAIN SCIENCES	13
Ferrer-Garcia M	15			Univ Zaragoza	32	BRITISH JOURNAL OF OCCUPATIONAL THERAPY	13
Griffiths K	15			RAND Corp	31	CHILDREN AND YOUTH SERVICES REVIEW	13
Hautzinger M	15			Trimbos Inst	31	CLINICAL JOURNAL OF PAIN	13
Hohagen F	15			Trinity Coll Dublin	31	CURRENT ALZHEIMER RESEARCH	13
Jones M	15			Univ Rochester	31	FRONTIERS IN NEUROLOGY	13
Keshavan M	15			Beijing Normal Univ	30	HARVARD REVIEW OF PSYCHIATRY	13
Krieger T	15			Gaia AG	30	IEEE JOURNAL OF BIOMEDICAL AND HEALTH INFORMATICS	13
Lutz W	15			Newcastle Univ	30	INTERNATIONAL JOURNAL OF METHODS IN PSYCHIATRIC RESEARCH	13
Merry S	15			Peking Univ	30	JOURNAL OF ALTERNATIVE AND COMPLEMENTARY MEDICINE	13
Mimura M	15			Univ Coll Dublin	30	JOURNAL OF APPLIED RESEARCH IN INTELLECTUAL DISABILITIES	13
Nordgreen T	15			Univ Houston	30	MEDICAL JOURNAL OF AUSTRALIA	13
Ondersma SJ	15			Univ Lancaster	30	PATIENT PREFERENCE AND ADHERENCE	13
Park JH	15			Univ Vermont	30	PREVENTION SCIENCE	13
Pinto K	15			Cardiff Univ	29	PROGRESS IN NEURO-PSYCHOPHARMACOLOGY & BIOLOGICAL PSYCHIATRY	13
Riedel-Heller SG	15			Childrens Hosp Philadelphia	29	PSYCHOTHERAPEUT	13
Simpson S	15			Friedrich Alexander Univ Erlangen Nuremberg	29	SCANDINAVIAN JOURNAL OF OCCUPATIONAL THERAPY	13
Stallard P	15			Ruhr Univ Bochum	29	ADDICTION SCIENCE & CLINICAL PRACTICE	12
Staples LG	15			SUNY Buffalo	29	BMC NEUROLOGY	12
Wall DP	15			Univ Babes Bolyai	29	CANADIAN JOURNAL OF PSYCHIATRY-REVUE CANADIENNE DE PSYCHIATRIE	12
Wang J	15			Univ Bergen	29	CLINICAL NEUROPSYCHOLOGIST	12
Warren Z	15			Univ Laval	29	CLINICAL PSYCHOLOGY-SCIENCE AND PRACTICE	12
Zipfel S	15			Univ London Imperial Coll Sci Technol & Med	29	COMPUTERS IN BIOLOGY AND MEDICINE	12
Ali S	14			Univ Milan	29	EUROPEAN JOURNAL OF CANCER CARE	12
Baker AL	14			Univ Politecn Valencia	29	INTERACTING WITH COMPUTERS	12
Belnap BH	14			Univ Sussex	29	INTERNATIONAL JOURNAL OF HUMAN-COMPUTER STUDIES	12
Bendall S	14			Friedrich Alexander Univ Erlangen Nurnberg	28	JOURNAL OF BEHAVIORAL EDUCATION	12
Bennett A	14			Mt Sinai Sch Med	28	JOURNAL OF BIOMEDICAL INFORMATICS	12
Bucci S	14			Shanghai Jiao Tong Univ	28	JOURNAL OF CANCER EDUCATION	12
Buhrman M	14			Univ Birmingham	28	JOURNAL OF CHILD AND FAMILY STUDIES	12
Difede J	14			Univ Leeds	28	JOURNAL OF EVIDENCE-BASED PSYCHOTHERAPIES	12
Farrer L	14			Univ Paris 05	28	JOURNAL OF HEAD TRAUMA REHABILITATION	12
Fleming T	14			Univ Warwick	28	JOURNAL OF PAIN AND SYMPTOM MANAGEMENT	12
Friederich HC	14			Utah State Univ	28	JOURNAL OF SEXUAL MEDICINE	12
Garcia-Campayo J	14			Cleveland Clin	27	JOURNAL OF YOUTH AND ADOLESCENCE	12
Granic I	14			CUNY	27	MOVEMENT DISORDERS	12
Haug S	14			Johns Hopkins Bloomberg Sch Publ Hlth	27	NEUROIMAGE	12
Herrero R	14			Kyoto Univ	27	NEUROIMAGE-CLINICAL	12
Koutsouleris N	14			Med Univ Vienna	27	NEUROSCIENCE AND BIOBEHAVIORAL REVIEWS	12
Lam T	14			Natl Ctr Neurol & Psychiat	27	PACE-PACING AND CLINICAL ELECTROPHYSIOLOGY	12
Lattie EG	14			Nottingham Trent Univ	27	PSYCHIATRIC QUARTERLY	12
Malinowsky C	14			Prince Wales Hosp	27	RESEARCH ON SOCIAL WORK PRACTICE	12
McDonald S	14			Sun Yat Sen Univ	27	VIRTUAL REALITY	12
McGrath PJ	14			Texas A&M Univ	27	ADMINISTRATION AND POLICY IN MENTAL HEALTH AND MENTAL HEALTH SERVICES RESEARCH	11
Molinari E	14			Univ Autonoma Barcelona	27	APPLIED SCIENCES-BASEL	11
Muller KW	14			Charite	26	ASSISTIVE TECHNOLOGY	11
Nicholas J	14			George Washington Univ	26	BEHAVIOUR & INFORMATION TECHNOLOGY	11
Povey M	14			Georgia Inst Technol	26	BEHAVIOUR CHANGE	11
Rummel-Kluge C	14			Georgia State Univ	26	CHILD AND ADOLESCENT MENTAL HEALTH	11
Ruwaard J	14			Imperial Coll London	26	COMPUTER METHODS AND PROGRAMS IN BIOMEDICINE	11
Thorndike FP	14			Univ Technol Sydney	26	EUROPEAN JOURNAL OF CARDIOVASCULAR NURSING	11
Topooco N	14			Univ Wollongong	26	FASEB JOURNAL	11
Vanderborght B	14			Aarhus Univ	25	IEEE TRANSACTIONS ON NEURAL SYSTEMS AND REHABILITATION ENGINEERING	11
Vinogradov S	14			Boston Childrens Hosp	25	INTERNATIONAL JOURNAL OF HUMAN-COMPUTER INTERACTION	11
Wade SL	14			Chang Gung Univ	25	INTERNATIONAL JOURNAL OF MOLECULAR SCIENCES	11
Wade TD	14			Hanyang Univ	25	INTERNATIONAL JOURNAL OF NEUROPSYCHOPHARMACOLOGY	11
Beintner I	13			Haukeland Hosp	25	JMIR MEDICAL INFORMATICS	11
Boettcher J	13			INSERM	25	JOURNAL OF ADDICTION MEDICINE	11
Castelnuovo G	13			IWK Hlth Ctr	25	JOURNAL OF AMERICAN COLLEGE HEALTH	11
Fitzsimmons-Craft EE	13			Univ Basel	25	JOURNAL OF CONTEXTUAL BEHAVIORAL SCIENCE	11
Gega L	13			Univ Ghent	25	JOURNAL OF DUAL DIAGNOSIS	11
Gili M	13			Univ Quebec Outaouais	25	JOURNAL OF ECT	11
Huibers MJH	13			Univ Texas Hlth Sci Ctr Houston	25	JOURNAL OF HEALTH COMMUNICATION	11
Johnson S	13			VA San Diego Healthcare Syst	25	JOURNAL OF NEUROSCIENCE	11
Kaess M	13			Western Sydney Univ	25	JOURNAL OF PAIN	11
Kessler D	13			Delft Univ Technol	24	JOURNAL OF PAIN RESEARCH	11
Kim K	13			Ohio Univ	24	JOURNAL OF POSITIVE PSYCHOLOGY	11
Lam A	13			Queen Mary Univ London	24	JOURNAL OF SLEEP RESEARCH	11
Lancee J	13			San Francisco VA Med Ctr	24	NEUROREHABILITATION	11
Lange A	13			Univ Cologne	24	NEUROSCIENCE LETTERS	11
Marks I	13			Univ Helsinki	24	PSYCHOSOMATICS	11
Martino S	13			Univ Munster	24	REVIEW JOURNAL OF AUTISM AND DEVELOPMENTAL DISORDERS	11
McCrone P	13			Univ Wurzburg	24	SYSTEMATIC REVIEWS	11
Mundt JC	13			Washington State Univ	24	ANNALS OF GENERAL PSYCHIATRY	10
Pauli P	13			Yale Sch Med	24	ARTIFICIAL INTELLIGENCE IN MEDICINE	10
Postel MG	13			Albert Einstein Coll Med	23	AUGMENTATIVE AND ALTERNATIVE COMMUNICATION	10
Pot AM	13			Cincinnati Childrens Hosp Med Ctr	23	AUTISM RESEARCH	10
Sharpe L	13			CNR	23	BMC PREGNANCY AND CHILDBIRTH	10
Shaw J	13			CNRS	23	BURNS	10
Spath C	13			MIT	23	CANCER	10
Swanson A	13			NIMH	23	CANCER NURSING	10
Vigerland S	13			Open Univ	23	CLINICAL CASE STUDIES	10
Winzelberg AJ	13			Rigshosp	23	CLINICAL REHABILITATION	10
Zwerenz R	13			Tech Univ Munich	23	DEMENTIA AND GERIATRIC COGNITIVE DISORDERS	10
Anderson T	12			Univ Cent Florida	23	EATING BEHAVIORS	10
Barrera AZ	12			Univ Saskatchewan	23	EPILEPSIA	10
Berman AH	12			Univ Texas MD Anderson Canc Ctr	23	FRONTIERS IN PHARMACOLOGY	10
Blom K	12			Univ Tubingen	23	INTERNATIONAL JOURNAL OF NURSING STUDIES	10
Brinkman WP	12			VA Puget Sound Hlth Care Syst	23	INTERVENTION IN SCHOOL AND CLINIC	10
Brunette MF	12			Vrije Univ	23	JOURNAL OF BEHAVIORAL MEDICINE	10
Butow P	12			Lega F DOro Res Ctr	22	JOURNAL OF GERIATRIC PSYCHIATRY AND NEUROLOGY	10
Car J	12			Nanyang Technol Univ	22	JOURNAL OF MENTAL HEALTH POLICY AND ECONOMICS	10
Craske MG	12			Tufts Univ	22	JOURNAL OF PSYCHIATRIC PRACTICE	10
de Haan HA	12			Univ London	22	JOURNAL OF PSYCHOSOCIAL ONCOLOGY	10
Deady M	12			Univ Lubeck	22	JOURNAL OF THE NEUROLOGICAL SCIENCES	10
Dekker J	12			Univ Nevada	22	NERVENHEILKUNDE	10
Doherty G	12			Univ New Mexico	22	NURSE EDUCATION TODAY	10
Firth J	12			Harvard TH Chan Sch Publ Hlth	21	SOCIAL SCIENCE & MEDICINE	10
Fletcher K	12			Karolinska Univ Hosp	21	ACADEMIC PSYCHIATRY	9
Foley F	12			Oregon Res Inst	21	AMERICAN JOURNAL OF PREVENTIVE MEDICINE	9
Funk B	12			Osaka Univ	21	ASIA-PACIFIC PSYCHIATRY	9
Gliddon E	12			Oxford Hlth NHS Fdn Trust	21	BIOLOGICAL PSYCHIATRY-COGNITIVE NEUROSCIENCE AND NEUROIMAGING	9
Graham AK	12			Philipps Univ Marburg	21	BMC FAMILY PRACTICE	9
Gur RC	12			Purdue Univ	21	BRAIN INJURY	9
Hegel MT	12			SMG SNU Boramae Med Ctr	21	BRAIN RESEARCH	9
Henderson C	12			Univ Paris 06	21	CLINICAL NEUROPHYSIOLOGY	9
Hilty DM	12			Univ Regensburg	21	EPIDEMIOLOGY AND PSYCHIATRIC SCIENCES	9
Jacobs A	12			Univ Roma La Sapienza	21	EUROPEAN ARCHIVES OF PSYCHIATRY AND CLINICAL NEUROSCIENCE	9
Lekander M	12			Univ South Australia	21	EUROPEAN JOURNAL OF PAIN	9
Levin ME	12			Univ Texas	21	FORTSCHRITTE DER NEUROLOGIE PSYCHIATRIE	9
Leykin Y	12			Univ Western Ontario	21	IMPLEMENTATION SCIENCE	9
Li Y	12			VA Connecticut Healthcare Syst	21	INTERACTION STUDIES	9
Littlewood E	12			Babes Bolyai Univ	20	INTERNATIONAL JOURNAL OF BIPOLAR DISORDERS	9
McKay JR	12			Chung Ang Univ	20	INTERNATIONAL JOURNAL OF DISABILITY DEVELOPMENT AND EDUCATION	9
Merry SN	12			Erasmus Univ	20	INTERNATIONAL JOURNAL OF MENTAL HEALTH NURSING	9
Nobis S	12			Fred Hutchinson Canc Res Ctr	20	INTERNATIONAL REVIEW OF PSYCHIATRY	9
O'Reilly G	12			Georgetown Univ	20	JOURNAL OF CANCER SURVIVORSHIP	9
Peuskens J	12			GGZ InGeest	20	JOURNAL OF GAMBLING STUDIES	9
Pirkis J	12			Rhode Isl Hosp	20	JOURNAL OF TRAUMATIC STRESS	9
Rice S	12			Royal Childrens Hosp	20	NEUROBIOLOGY OF DISEASE	9
Rizzo AA	12			San Diego State Univ	20	ONCOLOGY NURSING FORUM	9
Seeley JR	12			Univ Coimbra	20	PSYCHIATRIA DANUBINA	9
Shafran R	12			Univ Plymouth	20	PSYCHOLOGY IN THE SCHOOLS	9
Smit JH	12			Bangor Univ	19	REVISTA ARGENTINA DE CLINICA PSICOLOGICA	9
Snoek FJ	12			Chang Gung Mem Hosp	19	SPINAL CORD	9
Spence SH	12			Charite Univ Med Berlin	19	AGING CLINICAL AND EXPERIMENTAL RESEARCH	8
Teesson M	12			Columbia Univ Coll Phys & Surg	19	ALZHEIMER DISEASE & ASSOCIATED DISORDERS	8
Timulak L	12			Copenhagen Univ Hosp	19	ALZHEIMERS RESEARCH & THERAPY	8
von Essen L	12			Eindhoven Univ Technol	19	AMERICAN JOURNAL OF HEALTH PROMOTION	8
Wu AMS	12			Erasmus MC	19	ANXIETY STRESS AND COPING	8
Zhang J	12			Federat Univ	19	APPLIED NURSING RESEARCH	8
Zhang L	12			Michael E Debakey VA Med Ctr	19	APPLIED PSYCHOPHYSIOLOGY AND BIOFEEDBACK	8
Alcaniz M	11			Miriam Hosp	19	BEHAVIORAL PSYCHOLOGY-PSICOLOGIA CONDUCTUAL	8
Almkvist O	11			Natl Cheng Kung Univ	19	CLINICAL CHEMISTRY	8
Baca-Garcia E	11			Natl Taiwan Univ	19	CRISIS-THE JOURNAL OF CRISIS INTERVENTION AND SUICIDE PREVENTION	8
Becker J	11			Natl Univ Ireland	19	DIABETES CARE	8
Beekman ATF	11			Northumbria Univ	19	EDUCATIONAL GERONTOLOGY	8
Chen H	11			Oslo Univ Hosp	19	GASTROINTESTINAL ENDOSCOPY	8
Chen J	11			Simon Fraser Univ	19	GERIATRICS & GERONTOLOGY INTERNATIONAL	8
Cho H	11			Univ Genoa	19	HEALTH & SOCIAL CARE IN THE COMMUNITY	8
Choi SW	11			Univ Heidelberg Hosp	19	HEALTH EDUCATION RESEARCH	8
Cohen D	11			Univ Hertfordshire	19	HUMAN REPRODUCTION	8
Courtet P	11			Univ Macau	19	IEEE TRANSACTIONS ON INFORMATION TECHNOLOGY IN BIOMEDICINE	8
D'Amico F	11			Univ Malaga	19	INDIAN JOURNAL OF PSYCHIATRY	8
David DO	11			Univ Milano Bicocca	19	INTERNATIONAL JOURNAL OF REHABILITATION RESEARCH	8
Dirmaier J	11			Univ Munich	19	INTERNATIONAL JOURNAL OF TECHNOLOGY ASSESSMENT IN HEALTH CARE	8
El Alaoui S	11			Univ Oregon	19	JOURNAL OF BEHAVIORAL HEALTH SERVICES & RESEARCH	8
Elhai JD	11			Univ Padua	19	JOURNAL OF CARDIOVASCULAR NURSING	8
Ell K	11			Univ Toledo	19	JOURNAL OF CHILD AND ADOLESCENT PSYCHOPHARMACOLOGY	8
Enander J	11			Univ Vienna	19	JOURNAL OF CLINICAL CHILD AND ADOLESCENT PSYCHOLOGY	8
Fann JR	11			UNSW	19	JOURNAL OF CLINICAL PSYCHOLOGY IN MEDICAL SETTINGS	8
Gleeson J	11			York Univ	19	JOURNAL OF CLINICAL PSYCHOPHARMACOLOGY	8
Granero R	11			Augusta Univ	18	JOURNAL OF COMPUTER ASSISTED LEARNING	8
Gur RE	11			Charles Univ Prague	18	JOURNAL OF COUNSELING PSYCHOLOGY	8
Heber E	11			Ctr Dis Control & Prevent	18	JOURNAL OF INTELLECTUAL & DEVELOPMENTAL DISABILITY	8
Heckman TG	11			Inst Psychiat	18	JOURNAL OF MOLECULAR NEUROSCIENCE	8
Huang Y	11			Kent State Univ	18	JOURNAL OF NEURAL TRANSMISSION	8
Imamura K	11			Louisiana State Univ	18	JOURNAL OF NEUROENGINEERING AND REHABILITATION	8
Ishiguro H	11			Norwegian Univ Sci & Technol	18	JOURNAL OF NEUROTRAUMA	8
Johansson P	11			Sungkyunkwan Univ	18	JOURNAL OF OCCUPATIONAL AND ENVIRONMENTAL MEDICINE	8
Jones RB	11			Tech Univ Denmark	18	JOURNAL OF PALLIATIVE MEDICINE	8
Khan A	11			Univ Cape Town	18	JOURNAL OF THE INTERNATIONAL NEUROPSYCHOLOGICAL SOCIETY	8
Koivunen M	11			Univ Hosp Heidelberg	18	JOURNAL OF URBAN HEALTH-BULLETIN OF THE NEW YORK ACADEMY OF MEDICINE	8
Kramer J	11			Univ North Carolina Chapel Hill	18	JOURNAL OF WOMENS HEALTH	8
Kumazaki H	11			Univ Pisa	18	NURSING RESEARCH	8
Kwasny MJ	11			Univ Porto	18	PEERJ	8
Lahiri DK	11			VA Boston Healthcare Syst	18	PERSONAL AND UBIQUITOUS COMPUTING	8
Lau JTF	11			Vrije Univ Brussel	18	PERSPECTIVES IN PSYCHIATRIC CARE	8
Lobner M	11			Westmead Hosp	18	PRAXIS DER KINDERPSYCHOLOGIE UND KINDERPSYCHIATRIE	8
Ludman EJ	11			Zucker Hillside Hosp	18	PRESENCE-TELEOPERATORS AND VIRTUAL ENVIRONMENTS	8
Marks IM	11			Aarhus Univ Hosp	17	PROCEEDINGS OF THE NATIONAL ACADEMY OF SCIENCES OF THE UNITED STATES OF AMERICA	8
Matsumoto Y	11			Anadolu Univ	17	PSYCHIATRIC ANNALS	8
Mayoral F	11			Baylor Univ	17	PSYCHIATRIC CLINICS OF NORTH AMERICA	8
McHugo GJ	11			Eberhard Karls Univ Tubingen	17	PSYCHOLOGY HEALTH & MEDICINE	8
Mewton L	11			George Mason Univ	17	REMEDIAL AND SPECIAL EDUCATION	8
Meyer D	11			Hosp Clin Barcelona	17	TECHNOLOGY AND HEALTH CARE	8
Morina N	11			Indiana Univ Sch Med	17	WORLD PSYCHIATRY	8
Musiat P	11			Leuphana Univ Luneburg	17	ZEITSCHRIFT FUR KINDER-UND JUGENDPSYCHIATRIE UND PSYCHOTHERAPIE	8
Ozer F	11			Murdoch Childrens Res Inst	17	ZEITSCHRIFT FUR KLINISCHE PSYCHOLOGIE UND PSYCHOTHERAPIE	8
Park J	11			Nationwide Childrens Hosp	17	ZEITSCHRIFT FUR PSYCHIATRIE PSYCHOLOGIE UND PSYCHOTHERAPIE	8
Parker G	11			Royal Melbourne Hosp	17	ADDICTION RESEARCH & THEORY	7
Passos IC	11			Sichuan Univ	17	AIDS PATIENT CARE AND STDS	7
Patel V	11			SilverCloud Hlth	17	AMERICAN JOURNAL OF MANAGED CARE	7
Rotondi AJ	11			Sunnybrook Hlth Sci Ctr	17	ARTS IN PSYCHOTHERAPY	7
Sander L	11			Syracuse Univ	17	BEHAVIOR RESEARCH METHODS	7
Schinke SP	11			Ulm Univ	17	BIOMED RESEARCH INTERNATIONAL	7
Schneider LH	11			Univ Bordeaux	17	BMC COMPLEMENTARY AND ALTERNATIVE MEDICINE	7
Shepherd M	11			Univ Chile	17	BMC PEDIATRICS	7
Spence J	11			Univ Dundee	17	BODY IMAGE	7
Tofighi B	11			Univ Fed Rio de Janeiro	17	CANADIAN PSYCHOLOGY-PSYCHOLOGIE CANADIENNE	7
Veling W	11			Univ Nebraska Med Ctr	17	CLINICAL CHILD PSYCHOLOGY AND PSYCHIATRY	7
Vieta E	11			Univ New England	17	CLINICAL TRIALS	7
Wang L	11			Univ Reading	17	DIABETES EDUCATOR	7
Ward J	11			Univ S Australia	17	DIALOGUES IN CLINICAL NEUROSCIENCE	7
Warmerdam L	11			Univ Tromso	17	EDUCATION AND TRAINING IN DEVELOPMENTAL DISABILITIES	7
Westermann S	11			Catholic Univ Louvain	16	EDUCATION AND TREATMENT OF CHILDREN	7
Wiederhold MD	11			Connecticut Mental Hlth Ctr	16	EXPERT REVIEW OF NEUROTHERAPEUTICS	7
Wiers RW	11			Hannover Med Sch	16	FRONTIERS IN BEHAVIORAL NEUROSCIENCE	7
Williams A	11			Inst Mental Hlth	16	GERIATRIC NURSING	7
Xu J	11			Jaume I Univ	16	HEALTH EXPECTATIONS	7
Yoshikawa Y	11			Johns Hopkins Sch Med	16	HEALTH TECHNOLOGY ASSESSMENT	7
Alberti G	10			Leuphana Univ Lueneburg	16	INTERACTIVE LEARNING ENVIRONMENTS	7
Alfonsson S	10			Melbourne Hlth	16	INTERNATIONAL JOURNAL OF PSYCHIATRY IN MEDICINE	7
Aschbrenner KA	10			NIDA	16	INTERNATIONAL JOURNAL OF PSYCHOLOGY	7
Bell KR	10			Norwegian Inst Publ Hlth	16	INTERNATIONAL JOURNAL OF SOCIAL PSYCHIATRY	7
Blankers M	10			Seattle Childrens Res Inst	16	ISRAEL JOURNAL OF PSYCHIATRY AND RELATED SCIENCES	7
Bockting CLH	10			Seoul Natl Univ Hosp	16	JAMA INTERNAL MEDICINE	7
Bramanti P	10			Turku Univ Hosp	16	JOURNAL OF BURN CARE & RESEARCH	7
Calabro RS	10			Univ Eastern Finland	16	JOURNAL OF EDUCATIONAL COMPUTING RESEARCH	7
Castro A	10			Univ Fed Rio Grande do Sul	16	JOURNAL OF ELECTROCARDIOLOGY	7
Chan S	10			Univ Hosp	16	JOURNAL OF FAMILY PSYCHOLOGY	7
Chen JJ	10			Univ Liege	16	JOURNAL OF NEUROLOGY	7
Chester A	10			Univ Surrey	16	JOURNAL OF PSYCHIATRIC AND MENTAL HEALTH NURSING	7
Clark DM	10			Univ Trier	16	JOURNAL OF PSYCHOPATHOLOGY AND BEHAVIORAL ASSESSMENT	7
Clarke J	10			Univ Tsukuba	16	JOURNAL OF SUBSTANCE USE	7
Czaja SJ	10			Wake Forest Sch Med	16	JOURNAL OF THE AMERICAN ACADEMY OF AUDIOLOGY	7
Demiris G	10			Childrens Hosp	15	JOVE-JOURNAL OF VISUALIZED EXPERIMENTS	7
Diemer J	10			Chung Ang Univ Hosp	15	MATURITAS	7
Dikmen S	10			Dana Farber Canc Inst	15	MEDICAL CARE	7
Droes RM	10			Federat Univ Australia	15	MENTAL HEALTH AND PHYSICAL ACTIVITY	7
Ebert D	10			Goethe Univ Frankfurt	15	MILITARY MEDICINE	7
Emsley R	10			Grp Hlth Cooperat Puget Sound	15	MOLECULAR NEUROBIOLOGY	7
Enrique A	10			Malmo Univ	15	NEURODEGENERATIVE DISEASES	7
Fairburn CG	10			Med Coll Wisconsin	15	NPJ SCHIZOPHRENIA	7
Goodwin GM	10			Natl Yang Ming Univ	15	PAIN RESEARCH & MANAGEMENT	7
Gorlich D	10			NIA	15	PERSONALITY AND INDIVIDUAL DIFFERENCES	7
Greiner W	10			Northwell Hlth	15	PREVENTIVE MEDICINE	7
Gunn J	10			Queens Univ Belfast	15	REVISTA DE NEUROLOGIA	7
Hartmann M	10			Ryerson Univ	15	WESTERN JOURNAL OF NURSING RESEARCH	7
Harvey SB	10			Univ Balearic Isl	15	ZEITSCHRIFT FUR GERONTOLOGIE UND GERIATRIE	7
Heffner JL	10			Univ Bologna	15	ACTAS ESPANOLAS DE PSIQUIATRIA	6
Herpertz S	10			Univ Kent	15	AMERICAN JOURNAL OF MEDICAL GENETICS PART B-NEUROPSYCHIATRIC GENETICS	6
Hobbs MJ	10			Univ Memphis	15	AMERICAN JOURNAL OF OCCUPATIONAL THERAPY	6
Holmes EA	10			Univ Texas Hlth Sci Ctr San Antonio	15	APPLIED CLINICAL INFORMATICS	6
Hursti T	10			Univ Texas SW Med Ctr Dallas	15	APPLIED NEUROPSYCHOLOGY-ADULT	6
Kavanagh DJ	10			Univ Udine	15	ARCHIVES OF GERONTOLOGY AND GERIATRICS	6
Kay-Lambkin FJ	10			Univ Ulsan	15	ARCHIVES OF NEUROLOGY	6
Keefe FJ	10			Virtual Real Med Ctr	15	ASIA-PACIFIC JOURNAL OF CLINICAL ONCOLOGY	6
Kessler RC	10			Wuhan Univ	15	ASSESSMENT	6
Khazaal Y	10			Amsterdam Publ Hlth Res Inst	14	AUSTRALIAN JOURNAL OF PSYCHOLOGY	6
Kikuchi M	10			Anglia Ruskin Univ	14	BIOPSYCHOSOCIAL MEDICINE	6
Kim JH	10			Aristotle Univ Thessaloniki	14	BMC MEDICAL RESEARCH METHODOLOGY	6
Kim SM	10			Auckland Univ Technol	14	BMC MEDICINE	6
Kim SY	10			Bar Ilan Univ	14	BMC MUSCULOSKELETAL DISORDERS	6
Kim Y	10			Bielefeld Univ	14	BRAIN	6
Kishimoto T	10			Boston Med Ctr	14	BRITISH JOURNAL OF CANCER	6
Koenig J	10			Brigham Young Univ	14	BRITISH JOURNAL OF GENERAL PRACTICE	6
Kuhn E	10			Feinstein Inst Med Res	14	CAREER DEVELOPMENT AND TRANSITION FOR EXCEPTIONAL INDIVIDUALS	6
Lannfelt L	10			Fordham Univ	14	CHILD AND ADOLESCENT PSYCHIATRY AND MENTAL HEALTH	6
Lechner L	10			Georgia Regents Univ	14	CHILD CARE HEALTH AND DEVELOPMENT	6
Lee HJ	10			Hosp Sick Children	14	CLINICAL CHILD AND FAMILY PSYCHOLOGY REVIEW	6
Lee PJ	10			Inflexxion Inc	14	CURRENT PSYCHOLOGY	6
Lee SY	10			Johnson & Johnson Pharmaceut Serv	14	CYBERPSYCHOLOGY-JOURNAL OF PSYCHOSOCIAL RESEARCH ON CYBERSPACE	6
Lewis G	10			Jonkoping Univ	14	DISABILITY AND HEALTH JOURNAL	6
Lin JX	10			Kanazawa Univ	14	DRUGS-EDUCATION PREVENTION AND POLICY	6
Little P	10			Linnaeus Univ	14	EUROPEAN JOURNAL OF CANCER	6
Liu L	10			Lubeck Univ	14	FRONTIERS IN NEUROINFORMATICS	6
Machalicek W	10			Odense Univ Hosp	14	GERONTOLOGY	6
Manicavasagar V	10			Okayama Univ	14	HEART & LUNG	6
Mantovani F	10			Parnassia Psychiat Inst	14	HUMAN PSYCHOPHARMACOLOGY-CLINICAL AND EXPERIMENTAL	6
McNeely J	10			Pontificia Univ Catolica Chile	14	IEEE TRANSACTIONS ON AFFECTIVE COMPUTING	6
Molinari G	10			Ralph H Johnson Vet Affairs Med Ctr	14	INFANT MENTAL HEALTH JOURNAL	6
Moore DW	10			RMIT Univ	14	INTERNATIONAL JOURNAL OF CLINICAL AND HEALTH PSYCHOLOGY	6
Mueser KT	10			St Georges Univ London	14	INTERNATIONAL JOURNAL OF DRUG POLICY	6
Mwangi B	10			St Michaels Hosp	14	INTERNATIONAL JOURNAL OF MENTAL HEALTH SYSTEMS	6
Myers K	10			Stockholm Hlth Care Serv	14	JOURNAL OF ADDICTIONS NURSING	6
Naismith SL	10			Univ Athens	14	JOURNAL OF CHILD & ADOLESCENT SUBSTANCE ABUSE	6
Nardi AE	10			Univ Autonoma Madrid	14	JOURNAL OF HEALTHCARE ENGINEERING	6
Neighbors C	10			Univ Dublin	14	JOURNAL OF MEDICAL IMAGING AND HEALTH INFORMATICS	6
Oliver DP	10			Univ Duisburg Essen	14	JOURNAL OF MENTAL HEALTH RESEARCH IN INTELLECTUAL DISABILITIES	6
Patterson DR	10			Univ E Anglia	14	JOURNAL OF NURSING SCHOLARSHIP	6
Perpina C	10			Univ Florence	14	JOURNAL OF PEDIATRIC NURSING-NURSING CARE OF CHILDREN & FAMILIES	6
Ranney ML	10			Univ Gottingen	14	JOURNAL OF PRIMARY PREVENTION	6
Reger GM	10			Univ Granada	14	JOURNAL OF PSYCHOACTIVE DRUGS	6
Resnick HS	10			Univ Hawaii	14	JOURNAL OF RATIONAL-EMOTIVE AND COGNITIVE-BEHAVIOR THERAPY	6
Rigaud AS	10			Univ Med Ctr	14	JOURNAL OF SEX & MARITAL THERAPY	6
Robinson H	10			Univ Nebraska	14	JOURNAL OF STUDIES ON ALCOHOL AND DRUGS	6
Rojas G	10			Western Univ	14	MATERNAL AND CHILD HEALTH JOURNAL	6
Ross J	10			Alfred Hosp	13	METHODS OF INFORMATION IN MEDICINE	6
Rush AJ	10			Butler Hosp	13	MOLECULAR PSYCHIATRY	6
Sanchez I	10			Cent Arkansas Vet Healthcare Syst	13	NEURAL COMPUTING & APPLICATIONS	6
Santamaria JJ	10			CUNY Brooklyn Coll	13	NEUROLOGICAL SCIENCES	6
Schulz A	10			Eulji Univ	13	NEUROPSYCHOLOGY	6
Schwencke G	10			Ewha Womans Univ	13	NEUROSCIENCE	6
Serino S	10			Fudan Univ	13	PHARMACOECONOMICS	6
Spek V	10			Huazhong Univ Sci & Technol	13	PLOS MEDICINE	6
Stein J	10			Islamic Azad Univ	13	PRESSE MEDICALE	6
Suppes T	10			IT Univ Copenhagen	13	PSYCHIATRY RESEARCH-NEUROIMAGING	6
ter Huurne ED	10			Kaohsiung Med Univ Hosp	13	PSYCHOLOGICAL ASSESSMENT	6
Terides MD	10			Kyung Hee Univ	13	PSYCHOPATHOLOGY	6
Thomas C	10			Mem Sloan Kettering Canc Ctr	13	PSYCHOPHARMACOLOGY	6
van Ballegooijen W	10			Natl Inst Mental Hlth & Neurosci	13	PSYCHOSIS-PSYCHOLOGICAL SOCIAL AND INTEGRATIVE APPROACHES	6
Verdonck-de Leeuw IM	10			Natl Univ Ireland Galway	13	RESEARCH AND PRACTICE FOR PERSONS WITH SEVERE DISABILITIES	6
Walsh K	10			Orygen	13	SCANDINAVIAN JOURNAL OF PSYCHOLOGY	6
Wolf M	10			Polish Acad Sci	13	SEXUAL HEALTH	6
Wozney L	10			Sahlgrens Univ Hosp	13	STROKE	6
[Anonymous]	10			SUNY Stony Brook	13	ACADEMIC PEDIATRICS	5
Arean PA	9			Swansea Univ	13	ACM TRANSACTIONS ON COMPUTER-HUMAN INTERACTION	5
Austin MP	9			Swinburne Univ	13	ACS CHEMICAL NEUROSCIENCE	5
Axelsson E	9			Tactus Addict Treatment	13	AMERICAN PSYCHOLOGIST	5
Bell MD	9			Texas Tech Univ	13	ANADOLU PSIKIYATRI DERGISI-ANATOLIAN JOURNAL OF PSYCHIATRY	5
Bergstrom J	9			Ulster Univ	13	ANNALS OF THORACIC SURGERY	5
Brown CH	9			Univ Klinikum Hamburg Eppendorf	13	APPLIED NEUROPSYCHOLOGY	5
Bruce ML	9			Univ Montpellier	13	ARCHIVES OF GENERAL PSYCHIATRY	5
Chang YC	9			Univ North Texas	13	AUSTRALIAN FAMILY PHYSICIAN	5
Chen CS	9			Univ Pavia	13	BIOCHEMICAL AND BIOPHYSICAL RESEARCH COMMUNICATIONS	5
Chittaro L	9			Univ Quebec	13	BIOMEDICAL ENGINEERING ONLINE	5
Cosgrove V	9			Univ Quebec Montreal	13	BMC MEDICAL EDUCATION	5
Coyle D	9			Univ Santiago de Compostela	13	BMC PALLIATIVE CARE	5
Dautenhahn K	9			Univ South Carolina	13	BRAIN IMAGING AND BEHAVIOR	5
Davidson TM	9			Univ Southern Queensland	13	BRITISH JOURNAL OF HEALTH PSYCHOLOGY	5
De Luca R	9			Univ Turin	13	CLINICAL NURSING RESEARCH	5
Dennis CL	9			Univ Verona	13	CNS DRUGS	5
Dobrean A	9			Univ Waterloo	13	CONTEMPORARY NURSE	5
Duffecy J	9			Univ Western Sydney	13	CURRENT MEDICAL RESEARCH AND OPINION	5
Egan SJ	9			UNSW Sydney	13	CURRENT PHARMACEUTICAL DESIGN	5
Espie CA	9			Vet Affairs Med Ctr	13	CURRENT TOPICS IN MEDICINAL CHEMISTRY	5
Eysenbach G	9			West Virginia Univ	13	DERMATOLOGIC SURGERY	5
Fang XY	9			WHO	13	DESALINATION	5
Fisher M	9			Bond Univ	12	DEVELOPMENT AND PSYCHOPATHOLOGY	5
Forman EM	9			Grp Hlth Res Inst	12	DIABETIC MEDICINE	5
Gahm GA	9			Hop La Pitie Salpetriere	12	EUROPEAN JOURNAL OF NEUROLOGY	5
Held C	9			Humboldt Univ	12	EUROPEAN JOURNAL OF NUCLEAR MEDICINE AND MOLECULAR IMAGING	5
Helgadottir FD	9			Janssen Pharmaceut	12	EUROPEAN JOURNAL OF PHYSICAL AND REHABILITATION MEDICINE	5
Henson P	9			Kennedy Krieger Inst	12	EUROPEAN JOURNAL OF PUBLIC HEALTH	5
Ho J	9			King Saud Univ	12	FAMILY PRACTICE	5
Ho RCM	9			Korea Adv Inst Sci & Technol	12	FEBS LETTERS	5
Hollis C	9			Linkoping Univ Hosp	12	GENETICS IN MEDICINE	5
Hu MC	9			London Sch Econ & Polit Sci	12	HEADACHE	5
Hudson JL	9			Natl Inst Adv Ind Sci & Technol	12	HEALTH AND QUALITY OF LIFE OUTCOMES	5
Jaarsma T	9			RTI Int	12	HUMAN BRAIN MAPPING	5
Jeste DV	9			Seattle Childrens Hosp	12	HUMAN MOLECULAR GENETICS	5
Johansson B	9			Sussex Partnership NHS Fdn Trust	12	INDUSTRIAL HEALTH	5
Jones SH	9			Univ Calif Riverside	12	INFANTS & YOUNG CHILDREN	5
Kapczinski F	9			Univ Canberra	12	INTERNATIONAL JOURNAL OF CHRONIC OBSTRUCTIVE PULMONARY DISEASE	5
Kaye J	9			Univ Catania	12	INTERNATIONAL JOURNAL OF INTEGRATED CARE	5
Kayrouz R	9			Univ Coll Cork	12	INTERNATIONAL JOURNAL OF PSYCHOPHYSIOLOGY	5
Kenardy J	9			Univ Complutense Madrid	12	JAIDS-JOURNAL OF ACQUIRED IMMUNE DEFICIENCY SYNDROMES	5
Kim IY	9			Univ Dublin Trinity Coll	12	JOURNAL OF ADDICTIVE DISEASES	5
Kim YJ	9			Univ Dusseldorf	12	JOURNAL OF DEVELOPMENTAL AND BEHAVIORAL PEDIATRICS	5
Kunik ME	9			Univ Fed Sao Paulo	12	JOURNAL OF FLUENCY DISORDERS	5
Lahiri U	9			Univ Hamburg	12	JOURNAL OF KOREAN ACADEMY OF NURSING	5
Laireiter AR	9			Univ Hosp Geneva	12	JOURNAL OF MUSIC THERAPY	5
Lee JD	9			Univ Jyvaskyla	12	JOURNAL OF NEURAL ENGINEERING	5
Lenhard F	9			Univ Klinikum Heidelberg	12	JOURNAL OF NEURO-ONCOLOGY	5
Lieberman MA	9			Univ La Laguna	12	JOURNAL OF NEUROPSYCHIATRY AND CLINICAL NEUROSCIENCES	5
Liu Y	9			Univ Malaya	12	JOURNAL OF NEUROSCIENCE RESEARCH	5
Lubman DI	9			Univ Oviedo	12	JOURNAL OF PAEDIATRICS AND CHILD HEALTH	5
Manchaiah V	9			Univ Texas San Antonio	12	JOURNAL OF PHYSICAL THERAPY SCIENCE	5
Marko-Holguin M	9			Weill Cornell Med	12	JOURNAL OF PSYCHOPHARMACOLOGY	5
McGurk SR	9			Zhejiang Univ	12	JOURNAL OF REPRODUCTIVE AND INFANT PSYCHOLOGY	5
Menchon JM	9			Acad Med Ctr	11	JOURNAL OF THE AMERICAN COLLEGE OF CARDIOLOGY	5
Miloff A	9			Alberta Hlth Serv	11	JOURNAL ON MULTIMODAL USER INTERFACES	5
Morgan AJ	9			Brandeis Univ	11	M D COMPUTING	5
Newman MG	9			Capital Med Univ	11	MAGNETIC RESONANCE IMAGING	5
Newton AS	9			Carnegie Mellon Univ	11	MEDICINA-LITHUANIA	5
O'Brian S	9			Cent Queensland Univ	11	MOLECULAR AUTISM	5
O'Cathain A	9			China Med Univ	11	MOLECULAR BRAIN	5
O'Dea B	9			Claremont Grad Univ	11	NEUROTHERAPEUTICS	5
Oldenburg B	9			Colorado State Univ	11	OBSTETRICS AND GYNECOLOGY	5
Onslow M	9			Dartmouth Hitchcock Med Ctr	11	ORPHANET JOURNAL OF RARE DISEASES	5
Ost LG	9			German Ctr Neurodegenerat Dis DZNE	11	PATIENT-PATIENT CENTERED OUTCOMES RESEARCH	5
Powell J	9			Hebrew Univ Jerusalem	11	PEDIATRIC ANESTHESIA	5
Renaud P	9			Helsinki Univ Hosp	11	PEDIATRIC PULMONOLOGY	5
Resch F	9			Hofstra Northwell Sch Med	11	PHILOSOPHICAL TRANSACTIONS OF THE ROYAL SOCIETY B-BIOLOGICAL SCIENCES	5
Richards DA	9			IRCCS Ctr Neurolesi Bonino Pulejo	11	PRIMARY HEALTH CARE RESEARCH AND DEVELOPMENT	5
Rispoli M	9			Kaiser Permanente	11	PSICOTHEMA	5
Robinson E	9			Monsenso ApS	11	PSYCHIATRIA POLSKA	5
Rogers A	9			Natl Ctr Excellence Youth Mental Hlth	11	PSYCHOLOGICAL REPORTS	5
Schmidt NB	9			Natl Ctr Telehlth & Technol	11	PSYCHOLOGY & HEALTH	5
Schoevers RA	9			Natl Dev & Res Inst Inc	11	PSYCHOPHYSIOLOGY	5
Sinadinovic K	9			Natl Taiwan Univ Hosp	11	QUALITATIVE HEALTH RESEARCH	5
Smith MJ	9			Netherlands Canc Inst	11	RESEARCH IN GERONTOLOGICAL NURSING	5
Smolenski DJ	9			Open Univ Netherlands	11	REVISTA BRASILEIRA DE PSIQUIATRIA	5
Soininen H	9			Royal Adelaide Hosp	11	SCANDINAVIAN JOURNAL OF WORK ENVIRONMENT & HEALTH	5
Spirito A	9			Sapienza Univ Rome	11	SOCIAL WORK IN HEALTH CARE	5
Sundstrom C	9			Satakunta Hosp Dist	11	SOCIOLOGY OF HEALTH & ILLNESS	5
Thomasius R	9			Tampere Univ Hosp	11	TOPICS IN EARLY CHILDHOOD SPECIAL EDUCATION	5
Tomasino KN	9			Texas State Univ	11	UNIVERSAL ACCESS IN THE INFORMATION SOCIETY	5
Unutzer J	9			Thomas Jefferson Univ	11	VACCINE	5
Vahia IV	9			Univ Bonn	11	ZEITSCHRIFT FUR PSYCHOSOMATISCHE MEDIZIN UND PSYCHOTHERAPIE	5
Voderholzer U	9			Univ G dAnnunzio	11	ACADEMIC EMERGENCY MEDICINE	4
Wadley G	9			Univ Hosp Bellvitge IDIBELL	11	ACTA NEUROPATHOLOGICA	4
Weiss M	9			Univ Hosp Wurzburg	11	ACUPUNCTURE & ELECTRO-THERAPEUTICS RESEARCH	4
Weiss PL	9			Univ Leicester	11	AEROSPACE MEDICINE AND HUMAN PERFORMANCE	4
Wootton BM	9			Univ Lincoln	11	AGE AND AGEING	4
Wright JH	9			Univ Med & Dent New Jersey	11	AGING NEUROPSYCHOLOGY AND COGNITION	4
Wu SY	9			Univ Med Greifswald	11	ALCOHOL AND ALCOHOLISM	4
Xie HY	9			Univ Oklahoma	11	AMERICAN HEART JOURNAL	4
Yap MBH	9			Univ Salamanca	11	AMERICAN JOURNAL OF GASTROENTEROLOGY	4
Yuen EK	9			Univ Sherbrooke	11	AMERICAN JOURNAL OF HOSPICE & PALLIATIVE MEDICINE	4
Zhang JT	9			Univ Strathclyde	11	AMERICAN JOURNAL OF MEDICAL GENETICS PART A	4
Zhang MWB	9			Univ Texas Dallas	11	AMERICAN JOURNAL OF ORTHODONTICS AND DENTOFACIAL ORTHOPEDICS	4
Zhao Z	9			Univ Texas Med Branch	11	ANNALS OF FAMILY MEDICINE	4
Zheng Z	9			Univ Witten Herdecke	11	APPETITE	4
Allen PM	8			Univ Witwatersrand	11	APPLIED HEALTH ECONOMICS AND HEALTH POLICY	4
Anderson PL	8			VA Greater Los Angeles Healthcare Syst	11	ARCHIVES OF CLINICAL NEUROPSYCHOLOGY	4
Atkins DC	8			Vet Affairs Palo Alto Hlth Care Syst	11	ARCHIVES OF PEDIATRICS & ADOLESCENT MEDICINE	4
Ayers S	8			Virginia Polytech Inst & State Univ	11	ARCHIVES OF SEXUAL BEHAVIOR	4
Bacchetta M	8			Wake Forest Univ	11	ARTHRITIS CARE & RESEARCH	4
Baer L	8			Womens Coll Hosp	11	AUSTRALASIAN JOURNAL ON AGEING	4
Baguley DM	8			Zuyd Univ Appl Sci	11	AUSTRALIAN JOURNAL OF PRIMARY HEALTH	4
Baker A	8			Aix Marseille Univ	10	AUSTRALIAN JOURNAL OF RURAL HEALTH	4
Barkham M	8			All India Inst Med Sci	10	BEHAVIORAL MEDICINE	4
Barrowclough C	8			Anhui Med Univ	10	BEHAVIOURAL BRAIN RESEARCH	4
Bauer AM	8			Auburn Univ	10	BEHAVIOURAL NEUROLOGY	4
Bauer M	8			Ball State Univ	10	BIOCHEMISTRY	4
Baumel A	8			Ben Gurion Univ Negev	10	BIOCHIMIE	4
Beattie E	8			Boise State Univ	10	BIOMEDICAL SIGNAL PROCESSING AND CONTROL	4
Beck A	8			Cambridge Hlth Alliance	10	BJOG-AN INTERNATIONAL JOURNAL OF OBSTETRICS AND GYNAECOLOGY	4
Beecham J	8			Catholic Univ Milan	10	BJU INTERNATIONAL	4
Berg M	8			Chiba Univ	10	BMC BIOINFORMATICS	4
Berrouiguet S	8			Dokuz Eylul Univ	10	BMC CARDIOVASCULAR DISORDERS	4
Beukes EW	8			East Carolina Univ	10	BMC NEUROSCIENCE	4
Bier N	8			Ernst Moritz Arndt Univ Greifswald	10	BRAIN AND BEHAVIOR	4
Billieux J	8			Gachon Univ	10	BRITISH DENTAL JOURNAL	4
Blow FC	8			Guangzhou Med Univ	10	BRITISH JOURNAL OF DERMATOLOGY	4
Bosmans JE	8			Heinrich Heine Univ	10	BRITISH MEDICAL JOURNAL	4
Boss L	8			Henry Ford Hlth Syst	10	CANADIAN JOURNAL OF OCCUPATIONAL THERAPY-REVUE CANADIENNE D ERGOTHERAPIE	4
Brenes GA	8			IIT	10	CELL TRANSPLANTATION	4
Bricker JB	8			Indiana Univ Purdue Univ	10	CEREBRAL CORTEX	4
Brunner R	8			IRCCS	10	CHILD & FAMILY BEHAVIOR THERAPY	4
Calvo RA	8			IRCCS Ist Auxol Italiano	10	CHILD & YOUTH CARE FORUM	4
Campbell A	8			Med Univ Graz	10	CHILD MALTREATMENT	4
Caspar F	8			Murdoch Univ	10	CHILD NEUROPSYCHOLOGY	4
Chen CH	8			Nathan S Kline Inst Psychiat Res	10	CLINICAL PEDIATRICS	4
Crosby RD	8			Otsuka Pharmaceut Dev & Commercializat Inc	10	CLINICAL PSYCHOLOGIST	4
Cunningham JA	8			Paris Descartes Univ	10	CLINICAL PSYCHOPHARMACOLOGY AND NEUROSCIENCE	4
Cunningham RM	8			Pfizer Inc	10	CLINICAL SOCIAL WORK JOURNAL	4
D'Alfonso S	8			Qatar Univ	10	COMPUTER ASSISTED LANGUAGE LEARNING	4
Davatzikos C	8			Sorbonne Univ	10	CURRENT MEDICINAL CHEMISTRY	4
David OA	8			Taipei Med Univ	10	CURRENT OPINION IN NEUROBIOLOGY	4
Davies G	8			Technion Israel Inst Technol	10	DRUG DEVELOPMENT RESEARCH	4
de Beurs E	8			Univ Calif Santa Barbara	10	EDUCATIONAL SCIENCES-THEORY & PRACTICE	4
de Graaf LE	8			Univ East Anglia	10	ELECTRONICS	4
Didden R	8			Univ Hawaii Manoa	10	EPILEPTIC DISORDERS	4
Dorstyn D	8			Univ Hosp Bellvitge	10	ETHICS & BEHAVIOR	4
Dreier M	8			Univ Limerick	10	ETR&D-EDUCATIONAL TECHNOLOGY RESEARCH AND DEVELOPMENT	4
Eisemann M	8			Univ Oulu	10	EUROPEAN ADDICTION RESEARCH	4
Ekselius L	8			Univ S Carolina	10	EUROPEAN JOURNAL OF HUMAN GENETICS	4
Engels RCME	8			Univ Texas Southwestern Med Ctr Dallas	10	EUROPEAN JOURNAL OF INTEGRATIVE MEDICINE	4
Evers SMAA	8			Univ Ulster	10	EUROPEAN JOURNAL OF NEUROSCIENCE	4
Fang L	8			UNSW Australia	10	EUROPEAN JOURNAL OF ONCOLOGY NURSING	4
Farhall J	8			US Dept Vet Affairs	10	EUROPEAN JOURNAL OF PAEDIATRIC DENTISTRY	4
Fernandez-Alvarez J	8			VA Ann Arbor Healthcare Syst	10	EXPERIMENTAL AND CLINICAL PSYCHOPHARMACOLOGY	4
Ferreri F	8			Vet Hlth Adm	10	EXPERIMENTAL AND THERAPEUTIC MEDICINE	4
Ferron JC	8			Virtually Better Inc	10	EXPERIMENTAL NEUROLOGY	4
Forcano L	8			Wellesley Coll	10	EXPERT SYSTEMS WITH APPLICATIONS	4
Forsell Y	8			Alliant Int Univ	9	FAMILIES SYSTEMS & HEALTH	4
Fortney JC	8			Asia Univ	9	FERTILITY AND STERILITY	4
Fuller-Tyszkiewicz M	8			Audiol India	9	FRONTIERS IN MEDICINE	4
Garnefski N	8			Bournemouth Univ	9	FRONTIERS IN MOLECULAR NEUROSCIENCE	4
Grimm D	8			Bowling Green State Univ	9	FRONTIERS IN PSYCHIATRY: ARTIFCIAL INTELLIGENCE, PRECISION MEDICINE, AND OTHER PARADIGM SHIFTS	4
Guillen V	8			Carlos III Inst Hlth	9	GESUNDHEITSWESEN	4
Hadzi-Pavlovic D	8			Cedars Sinai Med Ctr	9	GLOBAL MENTAL HEALTH	4
Hardy J	8			Cent China Normal Univ	9	HEALTH	4
Hartling L	8			Childrens Hosp Los Angeles	9	HEALTH EDUCATION & BEHAVIOR	4
Hatonen H	8			Chongqing Med Univ	9	HEALTH POLICY AND TECHNOLOGY	4
Havik OE	8			CIBER Fisiopatol Obesidad & Nutr CIBERobn	9	HUMAN-COMPUTER INTERACTION	4
Hidalgo-Mazzei D	8			Clemson Univ	9	IEEE TRANSACTIONS ON BIOMEDICAL ENGINEERING	4
Hollandare F	8			Dartmouth Med Sch	9	IEEE TRANSACTIONS ON LEARNING TECHNOLOGIES	4
Hong JS	8			Dartmouth Psychiat Res Ctr	9	INTELLECTUAL AND DEVELOPMENTAL DISABILITIES	4
Hoyer J	8			De Montfort Univ	9	INTERNATIONAL JOURNAL OF ADVANCED ROBOTIC SYSTEMS	4
Huguet A	8			Dept Vet Affairs	9	INTERNATIONAL JOURNAL OF NEUROSCIENCE	4
Jefferson JW	8			Ecole Polytech Fed Lausanne	9	INTERNATIONAL JOURNAL OF SPEECH-LANGUAGE PATHOLOGY	4
Jernelov S	8			Edith Nourse Rogers Mem Vet Hosp	9	JAMA OPHTHALMOLOGY	4
Jung HY	8			Eli Lilly & Co	9	JAMA PEDIATRICS	4
Katon W	8			EMGO Inst Hlth & Care Res	9	JANAC-JOURNAL OF THE ASSOCIATION OF NURSES IN AIDS CARE	4
Katzelnick DJ	8			Florey Inst Neurosci & Mental Hlth	9	JOGNN-JOURNAL OF OBSTETRIC GYNECOLOGIC AND NEONATAL NURSING	4
Kelders SM	8			Greater Manchester Mental Hlth NHS Fdn Trust	9	JOURNAL OF AMBIENT INTELLIGENCE AND HUMANIZED COMPUTING	4
Kim CH	8			Hallym Univ	9	JOURNAL OF BIOLOGICAL CHEMISTRY	4
Kirkby KC	8			Hokkaido Univ	9	JOURNAL OF CLINICAL AND EXPERIMENTAL NEUROPSYCHOLOGY	4
Kraaij V	8			Hunter Med Res Inst	9	JOURNAL OF CLINICAL EPIDEMIOLOGY	4
Kuosmanen L	8			Inst Univ Geriatrie Montreal	9	JOURNAL OF CLINICAL GASTROENTEROLOGY	4
Lappalainen P	8			Kansas State Univ	9	JOURNAL OF CLINICAL SLEEP MEDICINE	4
Lederman R	8			Lamar Univ	9	JOURNAL OF COGNITIVE AND BEHAVIORAL PSYCHOTHERAPIES	4
Lee HK	8			Lawson Hlth Res Inst	9	JOURNAL OF CROHNS & COLITIS	4
Lewin TJ	8			Mid Sweden Univ	9	JOURNAL OF EATING DISORDERS	4
Li H	8			Montefiore Med Ctr	9	JOURNAL OF ETHNOPHARMACOLOGY	4
Li J	8			Natl Inst Mental Hlth	9	JOURNAL OF EXPERIMENTAL PSYCHOPATHOLOGY	4
Li L	8			Natl Tsing Hua Univ	9	JOURNAL OF GENETIC COUNSELING	4
Liebherz S	8			Natl Univ Hlth Syst	9	JOURNAL OF HAPPINESS STUDIES	4
Lim MH	8			NCI	9	JOURNAL OF HEALTH PSYCHOLOGY	4
Liu S	8			NetUnion	9	JOURNAL OF MANAGED CARE & SPECIALTY PHARMACY	4
Luppa M	8			North West Univ	9	JOURNAL OF MARITAL AND FAMILY THERAPY	4
Mahoney AEJ	8			Philadelphia VA Med Ctr	9	JOURNAL OF MINIMALLY INVASIVE GYNECOLOGY	4
McEvoy P	8			Portland State Univ	9	JOURNAL OF NEUROVIROLOGY	4
Michie S	8			SGS Life Sci Serv	9	JOURNAL OF NUTRITION HEALTH & AGING	4
Mihailidis A	8			Sheffield Hallam Univ	9	JOURNAL OF OCCUPATIONAL HEALTH	4
Mo PKH	8			SUNY Albany	9	JOURNAL OF PARKINSONS DISEASE	4
Montgomery AA	8			Suny Downstate Med Ctr	9	JOURNAL OF PEDIATRICS	4
Moskowitz JT	8			Tulane Univ	9	JOURNAL OF PSYCHOLOGY	4
Moss-Morris R	8			Uniformed Serv Univ Hlth Sci	9	JOURNAL OF REHABILITATION RESEARCH AND DEVELOPMENT	4
Nielssen O	8			Univ Antwerp	9	JOURNAL OF SPECIAL EDUCATION	4
Nordgren LB	8			Univ Arkansas	9	JOURNAL OF THE AMERICAN BOARD OF FAMILY MEDICINE	4
Norlund F	8			Univ Bielefeld	9	JOURNAL OF THORACIC AND CARDIOVASCULAR SURGERY	4
O'Brien K	8			Univ Brescia	9	KURAM VE UYGULAMADA EGITIM BILIMLERI	4
Oliva D	8			Univ Chinese Acad Sci	9	MEDICAL & BIOLOGICAL ENGINEERING & COMPUTING	4
Olivares JM	8			Univ Hull	9	MEDICAL DECISION MAKING	4
Osma J	8			Univ Jena	9	MIDWIFERY	4
Packman A	8			Univ Med Ctr Freiburg	9	MONATSSCHRIFT KINDERHEILKUNDE	4
Park JW	8			Univ Med Ctr Groningen	9	MULTIMEDIA TOOLS AND APPLICATIONS	4
Parsons TD	8			Univ Mississippi	9	MULTIPLE SCLEROSIS AND RELATED DISORDERS	4
Plavnick JB	8			Univ N Texas	9	NATURE CLINICAL PRACTICE NEUROLOGY	4
Pugh NE	8			Univ Notre Dame	9	NEUROENDOCRINOLOGY LETTERS	4
Renshaw PF	8			Univ Salzburg	9	NEUROEPIDEMIOLOGY	4
Richard E	8			Univ Strasbourg	9	NEUROPHARMACOLOGY	4
Robert P	8			Univ Toulouse	9	NEUROPSYCHIATRIE	4
Roca M	8			Xi An Jiao Tong Univ	9	NEUROPSYCHOBIOLOGY	4
Schreurs KMG	8			Zhengzhou Univ	9	NEUROPSYCHOLOGY REVIEW	4
Shah A	8			Alzheimer Rehabil Ctr	8	NEUROREPORT	4
Sharar SR	8			Cent Michigan Univ	8	NEUROSCIENCE BULLETIN	4
Sharry J	8			Cent S Univ	8	NUTRIENTS	4
Shiban Y	8			Childrens Hosp Westmead	8	OBESITY	4
Shorey S	8			Cleveland Clin Fdn	8	OCCUPATIONAL AND ENVIRONMENTAL MEDICINE	4
Smith K	8			Connecticut Council Problem Gambling	8	OMEGA-JOURNAL OF DEATH AND DYING	4
Smith M	8			Coventry Univ	8	OTJR-OCCUPATION PARTICIPATION AND HEALTH	4
Stewart R	8			CUNY Hunter Coll	8	PAIN PRACTICE	4
Stiles-Shields C	8			Curtin Univ Technol	8	PARKINSONISM & RELATED DISORDERS	4
Suffoletto B	8			Eastern Hlth	8	PEDIATRIC NEUROLOGY	4
Sutton M	8			Edith Cowan Univ	8	PHYSIOLOGICAL MEASUREMENT	4
Swendsen J	8			German Depress Fdn	8	PHYSIOLOGY & BEHAVIOR	4
Toly VB	8			Heinrich Heine Univ Dusseldorf	8	PLASTIC AND RECONSTRUCTIVE SURGERY	4
Van Gemert-Pijnen JEWC	8			Ist Super Sanita	8	POSTGRADUATE MEDICINE	4
Vernmark K	8			James Cook Univ	8	PSYCHOLOGIE & GEZONDHEID	4
Vettorazzi E	8			King Abdulaziz Univ	8	PSYCHOLOGY OF VIOLENCE	4
Villani D	8			Mahidol Univ	8	PSYCHOLOGY RESEARCH AND BEHAVIOR MANAGEMENT	4
Volandes AE	8			Marquette Univ	8	PUBLIC HEALTH	4
Walton MA	8			Massey Univ	8	REHABILITATION	4
Wang PW	8			Med Univ Innsbruck	8	REHABILITATION NURSING	4
Watanabe K	8			MGH Inst Hlth Profess	8	RESEARCH IN NURSING & HEALTH	4
Waterloo K	8			Middlesex Univ	8	RESTORATIVE NEUROLOGY AND NEUROSCIENCE	4
Werner-Seidler A	8			Mississippi State Univ	8	SALUD MENTAL	4
Wexler BE	8			Natl Canc Ctr	8	SCANDINAVIAN JOURNAL OF CARING SCIENCES	4
Whittaker R	8			Natl Taiwan Normal Univ	8	SPINE	4
Wilhelm K	8			Nijmegen Inst Scientist Practitioners Addict	8	SUBSTANCE ABUSE TREATMENT PREVENTION AND POLICY	4
Wilhelm S	8			NINDS	8	SUICIDE AND LIFE-THREATENING BEHAVIOR	4
Wisniewski H	8			No Illinois Univ	8	TOPICS IN LANGUAGE DISORDERS	4
Woodford J	8			Rhein Westfal TH Aachen	8	WORLDVIEWS ON EVIDENCE-BASED NURSING	4
Yamashita T	8			RIKEN	8	ACADEMIC RADIOLOGY	3
Yang Y	8			Roessingh Res & Dev	8	ACTA MEDICA MEDITERRANEA	3
Zhang M	8			So Illinois Univ	8	ACTA NEUROLOGICA SCANDINAVICA	3
Zhang Q	8			St George Hosp	8	ACTA NEUROPSYCHIATRICA	3
Abe K	7			St Johns Univ	8	ADDICTION BIOLOGY	3
Abebe KZ	7			Stockholm Ctr Dependency Disorders	8	AIDS EDUCATION AND PREVENTION	3
Acosta MC	7			Swiss Fed Inst Technol	8	ALTERNATIVE THERAPIES IN HEALTH AND MEDICINE	3
Ahmed S	7			TNO	8	AMERICAN JOURNAL OF AUDIOLOGY	3
Alberts NM	7			Treatment Res Inst	8	AMERICAN JOURNAL OF CLINICAL HYPNOSIS	3
Alemi M	7			Univ A Coruna	8	AMERICAN JOURNAL OF HEALTH BEHAVIOR	3
Amir N	7			Univ Aveiro	8	AMERICAN JOURNAL OF MEDICINE	3
Antley A	7			Univ Cagliari	8	AMERICAN JOURNAL OF MENS HEALTH	3
Apolinario-Hagen J	7			Univ Cyprus	8	AMERICAN JOURNAL OF PUBLIC HEALTH	3
Appelbe D	7			Univ Deusto	8	AMERICAN JOURNAL OF SPEECH-LANGUAGE PATHOLOGY	3
Arntz A	7			Univ Essex	8	ANALYTICA CHIMICA ACTA	3
Auerbach RP	7			Univ Fed Goias	8	ANNALS ACADEMY OF MEDICINE SINGAPORE	3
Balantekin KN	7			Univ Guelph	8	ANNALS OF CLINICAL PSYCHIATRY	3
Barker C	7			Univ Lausanne	8	ANNALS OF SURGERY	3
Beatty L	7			Univ Lille	8	APHASIOLOGY	3
Bee P	7			Univ Lisbon	8	APPLIED ANIMAL BEHAVIOUR SCIENCE	3
Beevers CG	7			Univ Ljubljana	8	APPLIED PSYCHOLOGY-HEALTH AND WELL BEING	3
Begale M	7			Univ Messina	8	ARQUIVOS DE NEURO-PSIQUIATRIA	3
Beidel DC	7			Univ Nacl Autonoma Mexico	8	AUSTRALIAN AND NEW ZEALAND JOURNAL OF PUBLIC HEALTH	3
Bekele E	7			Univ Naples Federico II	8	AUSTRALIAN HEALTH REVIEW	3
Berry N	7			Univ Nice Sophia Antipolis	8	AVIATION SPACE AND ENVIRONMENTAL MEDICINE	3
Birnbaum ML	7			Univ North Dakota	8	BEHAVIORAL SLEEP MEDICINE	3
Bolman CAW	7			Univ Palermo	8	BMC GASTROENTEROLOGY	3
Bombardier CH	7			Univ Paris Diderot	8	BMC GENOMICS	3
Brabyn S	7			Univ Politecn Madrid	8	BMC ORAL HEALTH	3
Brodaty H	7			Univ Rhode Isl	8	BRAIN IMPAIRMENT	3
Bruffaerts R	7			Univ Roma Tor Vergata	8	BRAIN RESEARCH BULLETIN	3
Buggey T	7			Univ Tampa	8	BULLETIN OF THE MENNINGER CLINIC	3
Bulik CM	7			Univ Tampere	8	BUNDESGESUNDHEITSBLATT-GESUNDHEITSFORSCHUNG-GESUNDHEITSSCHUTZ	3
Caffo AO	7			Univ Texas Arlington	8	CANADIAN JOURNAL ON AGING-REVUE CANADIENNE DU VIEILLISSEMENT	3
Campbell K	7			Univ Virginia Hlth Syst	8	CHEST	3
Campos D	7			VA Pittsburgh Healthcare Syst	8	CHILDREN-BASEL	3
Carey MP	7			Vanderbilt Kennedy Ctr	8	CHILDRENS HEALTH CARE	3
Casey LM	7			Virtual Real Med Inst	8	CIRCULATION	3
Cassano G	7			Westfalische Wilhelms Univ Munster	8	CLINICAL AND EXPERIMENTAL RHEUMATOLOGY	3
Castle D	7			Albert Ludwigs Univ Freiburg	7	CLINICAL GENETICS	3
Checler F	7			Alfred Hlth	7	CLINICAL ORTHOPAEDICS AND RELATED RESEARCH	3
Chiauzzi E	7			Amphia Hosp	7	CLINICAL THERAPEUTICS	3
Choi S	7			Breaking Free Grp	7	CNS SPECTRUMS	3
Cihak DF	7			Calif State Univ Northridge	7	COLLEGIAN	3
Colom F	7			Chonnam Natl Univ	7	COMBINATORIAL CHEMISTRY & HIGH THROUGHPUT SCREENING	3
Copeland J	7			CHU Lille	7	COMMUNICATION DISORDERS QUARTERLY	3
Danhauer SC	7			CHU Nice	7	COMPLEMENTARY THERAPIES IN MEDICINE	3
Dawson G	7			CIBERSAM	7	CURRENT DIABETES REPORTS	3
Depp C	7			City Univ Hong Kong	7	DEATH STUDIES	3
Diggle PJ	7			Ctr Integre Sante & Serv Sociaux Outaouais	7	DIABETES RESEARCH AND CLINICAL PRACTICE	3
Dingemans AE	7			Ctr Telepsychol	7	DRUG SAFETY	3
Donkin L	7			CUNY Queens Coll	7	EAR AND HEARING	3
Doss BD	7			Dublin City Univ	7	EGITIM VE BILIM-EDUCATION AND SCIENCE	3
Drake RE	7			Durham VA Med Ctr	7	ENTERTAINMENT COMPUTING	3
Dugdale S	7			Eotvos Lorand Univ	7	EUROPEAN HEART JOURNAL	3
Dunn G	7			Fenway Hlth	7	EUROPEAN JOURNAL OF ANAESTHESIOLOGY	3
Dunstan DA	7			GGZ Drenthe	7	EUROPEAN JOURNAL OF CARDIO-THORACIC SURGERY	3
Edwards L	7			Gothenburg Univ	7	EUROPEAN JOURNAL OF PEDIATRICS	3
Eells TD	7			Hebrew SeniorLife	7	EUROPEAN JOURNAL OF PREVENTIVE CARDIOLOGY	3
Ehlers A	7			Helen Dowling Inst	7	EUROPEAN JOURNAL OF PSYCHIATRY	3
Elison S	7			Hosp Dist SW Finland	7	EUROPEAN PSYCHOLOGIST	3
Eriksson L	7			Hosp Santa Creu & Sant Pau	7	EXCEPTIONAL CHILDREN	3
Falkai P	7			Inst Univ Sante Mentale Montreal	7	EXPERIMENTAL BRAIN RESEARCH	3
Fleming MF	7			Iowa State Univ	7	EXPERT REVIEW OF MEDICAL DEVICES	3
Gaebel W	7			Iuliu Hatieganu Univ Med & Pharm	7	EXPERT REVIEW OF PHARMACOECONOMICS & OUTCOMES RESEARCH	3
Gallagher-Thompson D	7			James Madison Univ	7	FRONTIERS IN INTEGRATIVE NEUROSCIENCE	3
Ganz JB	7			Janssen Cilag	7	GACETA SANITARIA	3
Geddes JR	7			Jilin Univ	7	GERIATRIE ET PSYCHOLOGIE NEUROPSYCHIATRIE DE VIEILLISSEMENT	3
Geerts H	7			Kaiser Permanente Colorado	7	HEALTH ECONOMICS REVIEW	3
Gerhards SAH	7			Kaiser Permanente Washington Hlth Res Inst	7	HEALTH PROMOTION INTERNATIONAL	3
Gibbons RD	7			Karolinska Univ Hosp Huddinge	7	HEALTHCARE	3
Gladstone T	7			Keimyung Univ	7	HELLENIC JOURNAL OF NUCLEAR MEDICINE	3
Glass N	7			Konkuk Univ	7	IEEE PERVASIVE COMPUTING	3
Gould CE	7			Kuopio Univ Hosp	7	IEEE TECHNOLOGY AND SOCIETY MAGAZINE	3
Grafe V	7			Los Angeles Cty Dept Hlth Serv	7	IEEE TRANSACTIONS ON VISUALIZATION AND COMPUTER GRAPHICS	3
Graham AL	7			Manipal Univ	7	INFLAMMATORY BOWEL DISEASES	3
Granholm E	7			Masaryk Univ	7	INJURY PREVENTION	3
Guterman J	7			Med Sch Berlin	7	INTEGRATIVE CANCER THERAPIES	3
Haber N	7			Med Univ Hosp Tubingen	7	INTERNAL MEDICINE	3
Hahn T	7			Miami Univ	7	INTERNATIONAL CLINICAL PSYCHOPHARMACOLOGY	3
Hamilton W	7			Microsoft Res	7	INTERNATIONAL JOURNAL OF AUDIOLOGY	3
Hange D	7			Middle East Tech Univ	7	INTERNATIONAL JOURNAL OF CLINICAL AND EXPERIMENTAL HYPNOSIS	3
Harvey PD	7			MRC	7	INTERNATIONAL JOURNAL OF CLINICAL AND EXPERIMENTAL MEDICINE	3
Hatch A	7			Natl Chiao Tung Univ	7	INTERNATIONAL JOURNAL OF COGNITIVE THERAPY	3
Haun MW	7			Natl Ctr PTSD	7	INTERNATIONAL JOURNAL OF IMAGING SYSTEMS AND TECHNOLOGY	3
Hedman A	7			Natl Inst Hlth & Welf	7	INTERNATIONAL JOURNAL OF INCLUSIVE EDUCATION	3
Herzog W	7			Natl Univ Singapore Hosp	7	INTERNATIONAL JOURNAL OF LANGUAGE & COMMUNICATION DISORDERS	3
Hetrick S	7			Neurosci Res Australia	7	INTERNATIONAL JOURNAL OF NURSING PRACTICE	3
Hogstrom J	7			Northern Illinois Univ	7	INTERNATIONAL JOURNAL OF OLDER PEOPLE NURSING	3
Horikoshi M	7			Nottingham Biomed Res Ctr	7	INTERNATIONAL JOURNAL OF PSYCHIATRY IN CLINICAL PRACTICE	3
Hotopf M	7			Orebro Univ	7	INTERNATIONAL JOURNAL ON DISABILITY AND HUMAN DEVELOPMENT	3
Houston TK	7			Portland VA Med Ctr	7	INTERNATIONAL UROGYNECOLOGY JOURNAL	3
Huang CY	7			Psykologpartners	7	IRISH JOURNAL OF MEDICAL SCIENCE	3
Ingersoll B	7			RedIAPP	7	JOURNAL FOR SPECIALISTS IN PEDIATRIC NURSING	3
Kasai K	7			Samsung Med Ctr	7	JOURNAL OF ABNORMAL CHILD PSYCHOLOGY	3
Kelly PJ	7			San Francisco Gen Hosp	7	JOURNAL OF ADOLESCENCE	3
Kendall PC	7			Sangath	7	JOURNAL OF AGING AND HEALTH	3
Kerkhof AJFM	7			Semmelweis Univ	7	JOURNAL OF ATTENTION DISORDERS	3
Kim D	7			SGS Biopharma	7	JOURNAL OF CARDIAC FAILURE	3
Kim HJ	7			Sharif Univ Technol	7	JOURNAL OF CATARACT AND REFRACTIVE SURGERY	3
Kim JM	7			Sheba Med Ctr	7	JOURNAL OF CELLULAR AND MOLECULAR MEDICINE	3
Kim SW	7			SIMmersion LLC	7	JOURNAL OF CHILD HEALTH CARE	3
King DL	7			South Australian Hlth & Med Res Inst	7	JOURNAL OF CLINICAL ANESTHESIA	3
Kivipelto M	7			St Louis Univ	7	JOURNAL OF CLINICAL NEUROLOGY	3
Knapp M	7			St Marys Hosp	7	JOURNAL OF CLINICAL PHARMACY AND THERAPEUTICS	3
Kohls E	7			SWPS Univ Social Sci & Humanities	7	JOURNAL OF COMMUNITY PSYCHOLOGY	3
Kriston L	7			Sydney Childrens Hosp	7	JOURNAL OF CONTINUING EDUCATION IN THE HEALTH PROFESSIONS	3
Kupfer DJ	7			Taipei Vet Gen Hosp	7	JOURNAL OF COUNSELING AND DEVELOPMENT	3
Kweon YS	7			Tamkang Univ	7	JOURNAL OF DENTAL EDUCATION	3
Lampit A	7			TiViPE	7	JOURNAL OF EARLY INTERVENTION	3
Lappalainen R	7			Tohoku Univ	7	JOURNAL OF GERONTOLOGICAL SOCIAL WORK	3
Larsen ME	7			Tongji Univ	7	JOURNAL OF INTELLIGENT & ROBOTIC SYSTEMS	3
Lee D	7			Tsinghua Univ	7	JOURNAL OF INTERPERSONAL VIOLENCE	3
Lee M	7			UCL Inst Neurol	7	JOURNAL OF KOREAN MEDICAL SCIENCE	3
Leung SF	7			Univ Bradford	7	JOURNAL OF MIDWIFERY & WOMENS HEALTH	3
Lexis MAS	7			Univ Castilla La Mancha	7	JOURNAL OF NEURAL TRANSMISSION-SUPPLEMENT	3
Li X	7			Univ Colorado Denver	7	JOURNAL OF NEUROLOGY NEUROSURGERY AND PSYCHIATRY	3
Light J	7			Univ Denver	7	JOURNAL OF NEUROPATHOLOGY AND EXPERIMENTAL NEUROLOGY	3
Lindenmayer JP	7			Univ Iceland	7	JOURNAL OF NEUROSCIENCE NURSING	3
Liu C	7			Univ Koblenz Landau	7	JOURNAL OF PEDIATRIC HEALTH CARE	3
Liu TL	7			Univ Minho	7	JOURNAL OF PERIANESTHESIA NURSING	3
Liu XY	7			Univ Orebro	7	JOURNAL OF PSYCHOSOMATIC OBSTETRICS & GYNECOLOGY	3
Lopez del Hoyo Y	7			Univ Potsdam	7	JOURNAL OF RURAL HEALTH	3
Lourens T	7			Univ Sains Malaysia	7	JOURNAL OF SOCIAL WORK EDUCATION	3
Lowe B	7			Univ Siena	7	JOURNAL OF THE AMERICAN COLLEGE OF SURGEONS	3
Luxton DD	7			Univ Stellenbosch	7	JOURNAL OF THE AMERICAN DENTAL ASSOCIATION	3
Ly KH	7			Univ Tehran Med Sci	7	JOURNAL OF THE AMERICAN PSYCHIATRIC NURSES ASSOCIATION	3
Magnusson K	7			Univ Victoria	7	JOURNAL OF THE NATIONAL MEDICAL ASSOCIATION	3
Manning V	7			Univ Vita Salute San Raffaele	7	JOURNALS OF GERONTOLOGY SERIES A-BIOLOGICAL SCIENCES AND MEDICAL SCIENCES	3
Martin S	7			Univ West England	7	LANCET HIV	3
Martinez V	7			Univ Worcester	7	LANCET NEUROLOGY	3
Marziali E	7			Univ Zurich Hosp	7	LANGUAGE SPEECH AND HEARING SERVICES IN SCHOOLS	3
Mateus C	7			UPMC	7	LIFE SCIENCES	3
Matthews M	7			Vilnius Univ	7	LUPUS	3
May C	7			Wenzhou Med Univ	7	MEDICAL EDUCATION	3
McAiney C	7			Witten Herdecke Univ	7	MEDICAL HYPOTHESES	3
McEvoy PM	7			Xiamen Univ	7	MEDICAL TEACHER	3
McIntyre RS	7			Amer Hlth & Wellness Inst	6	MOLECULAR THERAPY	3
Mcnaughton D	7			Arkin Mental Hlth Care	6	MOLECULES	3
McTavish F	7			Austin Hlth	6	NATURE COMMUNICATIONS	3
Meghdari A	7			Autonomous Univ Barcelona	6	NEUROSCIENTIST	3
Mehta S	7			Cambridge Univ Hosp NHS Fdn Trust	6	NUCLEAR MEDICINE COMMUNICATIONS	3
Menzies RG	7			Canc Council Queensland	6	OBESITY SURGERY	3
Mesters I	7			Canc Council Victoria	6	OPERATIVE NEUROSURGERY	3
Meyer C	7			Canisius Wilhelmina Hosp	6	OPHTHALMOLOGY	3
Michalak E	7			Canterbury Christ Church Univ	6	ORAL ONCOLOGY	3
Miele GM	7			Catharina Hosp	6	PALLIATIVE & SUPPORTIVE CARE	3
Mihalopoulos C	7			Catholic Univ	6	PERVASIVE AND MOBILE COMPUTING	3
Milgrom J	7			Cent South Univ	6	PHARMACOEPIDEMIOLOGY AND DRUG SAFETY	3
Montero-Marin J	7			Chapman Univ	6	PHARMACOLOGY BIOCHEMISTRY AND BEHAVIOR	3
Moore D	7			Chestnut Hlth Syst	6	PHARMACOPSYCHIATRY	3
Murphy K	7			Childrens Hosp Colorado	6	PROCEEDINGS OF THE IEEE	3
Musil CM	7			China Med Univ Hosp	6	PROGRESS IN NEUROBIOLOGY	3
Na DL	7			City Hope Natl Med Ctr	6	PSIHOLOGIJA	3
Nelson EL	7			CogState Ltd	6	PSYCHOANALYTIC PSYCHOLOGY	3
Olsson E	7			Ctr Invest Biomed Red Salud Mental CIBERSAM	6	PSYCHOGERIATRICS	3
Padovani A	7			Ctr m2Hlth	6	PSYCHOLOGY AND PSYCHOTHERAPY-THEORY RESEARCH AND PRACTICE	3
Paganini S	7			Def Hlth Agcy	6	PSYCHOLOGY CRIME & LAW	3
Pallesen S	7			Diakonhjemmet Hosp	6	PSYCHONEUROENDOCRINOLOGY	3
Papandonatos GD	7			Ege Univ	6	PSYCHOSOCIAL INTERVENTION	3
Park C	7			Ersta Skondal Bracke Univ Coll	6	REVISTA DE PSIQUIATRIA Y SALUD MENTAL	3
Park HJ	7			Florida Inst Technol	6	REVISTA MEDICA DE CHILE	3
Park SM	7			FNSP Bratislava	6	REVISTA PANAMERICANA DE SALUD PUBLICA-PAN AMERICAN JOURNAL OF PUBLIC HEALTH	3
Parzer P	7			Friends Res Inst	6	REVUE NEUROLOGIQUE	3
Patel A	7			Friends Res Inst Inc	6	RIVISTA DI PSICHIATRIA	3
Pavlicova M	7			Gaia Grp	6	ROBOTICS AND AUTONOMOUS SYSTEMS	3
Pecenak J	7			George Inst Global Hlth	6	RURAL AND REMOTE HEALTH	3
Pedersen ER	7			German Ctr Neurodegenerat Dis	6	SAGE OPEN	3
Pedroli E	7			GGZinGeest	6	SCANDINAVIAN JOURNAL OF PRIMARY HEALTH CARE	3
Penate W	7			Great Ormond St Hosp Sick Children	6	SCIENCE AND ENGINEERING ETHICS	3
Penedo FJ	7			Guangzhou Univ	6	SCIENCE ROBOTICS	3
Perez-Stable EJ	7			Gunma Univ	6	SCIENTIA IRANICA	3
Petry NM	7			H Lundbeck & Co AS	6	SEMINARS IN SPEECH AND LANGUAGE	3
Pintea S	7			Hacettepe Univ	6	SEXUAL AND RELATIONSHIP THERAPY	3
Pioggia G	7			Hamamatsu Univ Sch Med	6	SEXUALLY TRANSMITTED DISEASES	3
Pitkanen A	7			Hangzhou Normal Univ	6	SEXUALLY TRANSMITTED INFECTIONS	3
Ploeg J	7			Healthcare Technol Syst Inc	6	SPRINGERPLUS	3
Pop V	7			Heidelberg Univ Hosp	6	SURGICAL ENDOSCOPY AND OTHER INTERVENTIONAL TECHNIQUES	3
Pouwer F	7			Hosp Author	6	THERAPEUTIC ADVANCES IN DRUG SAFETY	3
Powers MB	7			Inha Univ	6	TOPICS IN STROKE REHABILITATION	3
Price MA	7			Inst Publ Hlth	6	TRANSFUSION	3
Proyer RT	7			ISCIII	6	TRENDS IN NEUROSCIENCES	3
Pyne JM	7			Ist Auxol Italiano IRCCS	6	WOMEN & HEALTH	3
Read J	7			Istanbul Univ	6	WORLD JOURNAL OF BIOLOGICAL PSYCHIATRY	3
Rees CS	7			Japan Soc Promot Sci	6	ACTA DERMATO-VENEREOLOGICA	2
Repetto C	7			Jawaharlal Nehru Univ	6	ACTA NEUROCHIRURGICA	2
Reynolds CF	7			JST ERATO Ishiguro Symbiot Human Robot Interact	6	ACTA NEUROLOGICA BELGICA	2
Reynolds J	7			Karlstad Univ	6	ACTA ODONTOLOGICA SCANDINAVICA	2
Richardson T	7			Klinikum Stuttgart	6	ACTA ONCOLOGICA	2
Ritterband L	7			KTH Royal Inst Technol	6	ACTA PAULISTA DE ENFERMAGEM	2
Robins B	7			Lancashire Care NHS Fdn Trust	6	ACTA PHARMACOLOGICA SINICA	2
Robinson A	7			Manchester Metropolitan Univ	6	ADICCIONES	2
Robinson J	7			Martin Luther Univ Halle Wittenberg	6	AESTHETIC PLASTIC SURGERY	2
Rodebaugh TL	7			Maudsley Hosp & Inst Psychiat	6	AGEING & SOCIETY	2
Rodriguez M	7			Max Planck Inst Psychiat	6	AGEING RESEARCH REVIEWS	2
Rogers JT	7			Med Spectrum Twente	6	AIDS RESEARCH AND HUMAN RETROVIRUSES	2
Rus-Calafell M	7			Med Univ Silesia	6	ALCOHOL RESEARCH-CURRENT REVIEWS	2
Sadeh-Sharvit S	7			Menzies Hlth Inst Queensland	6	ALIMENTARY PHARMACOLOGY & THERAPEUTICS	2
Salisbury C	7			Minist Educ	6	AMERICAN FAMILY PHYSICIAN	2
Sarkar U	7			Montpellier Univ Hosp	6	AMERICAN JOURNAL OF CARDIOLOGY	2
Scherer EA	7			Moss Rehabil Res Inst	6	AMERICAN JOURNAL OF COMMUNITY PSYCHOLOGY	2
Schlosser D	7			MRC Cognit & Brain Sci Unit	6	AMERICAN JOURNAL OF FAMILY THERAPY	2
Schulberg HC	7			Nagoya City Univ	6	AMERICAN JOURNAL OF KIDNEY DISEASES	2
Schuster R	7			Natl Ageing Res Inst	6	AMERICAN JOURNAL OF MEDICAL GENETICS	2
Schwinn TM	7			Natl Ctr Geriatr & Gerontol	6	AMERICAN JOURNAL OF NEURORADIOLOGY	2
Shand F	7			Natl Dong Hwa Univ	6	AMERICAN JOURNAL OF NURSING	2
Shic F	7			Natl Univ Sci & Technol	6	AMERICAN JOURNAL OF PHYSICAL MEDICINE & REHABILITATION	2
Shimazu A	7			Netherlands Inst Hlth Serv Res	6	ANALYTICAL CHEMISTRY	2
Sin J	7			Netherlands Inst Hlth Serv Res NIVEL	6	ANNALS OF BIOMEDICAL ENGINEERING	2
Smith AC	7			NeuroTrax Corp	6	ANNALS OF EMERGENCY MEDICINE	2
Smith DJ	7			Oakland Univ	6	ANNALS OF NEUROLOGY	2
Smits N	7			Old Dominion Univ	6	ANNALS OF PHARMACOTHERAPY	2
Soares JC	7			Ottawa Hosp	6	ANTHROZOOS	2
Solley K	7			Oxford Brookes Univ	6	ANXIETY DISORDERS: RETHINKING AND UNDERSTANDING RECENT DISCOVERIES	2
Stasolla F	7			Peking Union Med Coll	6	ANZ JOURNAL OF SURGERY	2
Stein MB	7			Plymouth Univ	6	APPLIED COGNITIVE PSYCHOLOGY	2
Stott R	7			Politecn Milan	6	APPLIED NEUROPSYCHOLOGY-CHILD	2
Strom L	7			Primary Hlth Care Org City Vantaa	6	APPLIED RESEARCH IN QUALITY OF LIFE	2
Sunderland M	7			Princess Alexandra Hosp	6	ARCHIVES DE PEDIATRIE	2
Suzuki T	7			Providence Vet Affairs Med Ctr	6	ARCHIVES DES MALADIES DU COEUR ET DES VAISSEAUX	2
Taylor HG	7			Publ Hlth Fdn India	6	ARCHIVES OF DERMATOLOGY	2
Temkin N	7			Ralph H Johnson VA Med Ctr	6	ARCHIVES OF DISEASE IN CHILDHOOD	2
Tortella-Feliu M	7			Rockefeller Univ	6	ARCHIVES OF INTERNAL MEDICINE	2
Tremont G	7			Rowan Univ	6	ARCHIVES OF SUICIDE RESEARCH	2
Tuerk PW	7			Royal Brisbane & Womens Hosp	6	ATTACHMENT & HUMAN DEVELOPMENT	2
Tuma I	7			Royal Cornhill Hosp	6	AUSTRALIAN AND NEW ZEALAND JOURNAL OF FAMILY THERAPY	2
Turner A	7			Royal Free Hosp	6	AUSTRALIAN JOURNAL OF GENERAL PRACTICE	2
Twisk J	7			Royal North Shore Hosp	6	BEHAVIOR RESEARCH METHODS INSTRUMENTS & COMPUTERS	2
Urech A	7			S Raffaele Med Care Ctr	6	BIOCHEMICAL JOURNAL	2
van der Gaag M	7			Shandong Normal Univ	6	BIOCHIMICA ET BIOPHYSICA ACTA-GENERAL SUBJECTS	2
Van Furth EF	7			South China Normal Univ	6	BIOESSAYS	2
van Luenen S	7			Southeast Univ	6	BIOLOGICAL PSYCHOLOGY	2
van Os J	7			St Jude Childrens Res Hosp	6	BIOLOGY OF BLOOD AND MARROW TRANSPLANTATION	2
Vandelanotte C	7			St Olavs Univ Hosp	6	BIOMEDICINE & PHARMACOTHERAPY	2
Walker A	7			SU Ostra RPV	6	BIOMEDICINES	2
Wang HY	7			Teikyo Univ	6	BMC MEDICAL GENOMICS	2
Wang M	7			Thresholds Dartmouth Res Ctr	6	BMC PULMONARY MEDICINE	2
Wang Q	7			Tianjin Normal Univ	6	BMC WOMENS HEALTH	2
Wang W	7			Tokyo Med Univ	6	BODY & SOCIETY	2
Wang X	7			Tzu Chi Univ	6	BRAIN AND COGNITION	2
Warren ZE	7			UCLA	6	BRAIN STIMULATION	2
Weingardt KR	7			Univ Aberdeen	6	BREAST	2
Wensing M	7			Univ Almeria	6	BRITISH JOURNAL OF ANAESTHESIA	2
Williams J	7			Univ Appl Sci	6	BRITISH JOURNAL OF EDUCATIONAL TECHNOLOGY	2
Williams S	7			Univ Auvergne	6	BRITISH JOURNAL OF LEARNING DISABILITIES	2
Wilz G	7			Univ Basque Country	6	BRITISH JOURNAL OF OBSTETRICS AND GYNAECOLOGY	2
Yakubova G	7			Univ Brasilia	6	BRITISH JOURNAL OF PHARMACOLOGY	2
Ybarra ML	7			Univ Buenos Aires	6	CANADIAN FAMILY PHYSICIAN	2
Yeates KO	7			Univ Buffalo	6	CANADIAN JOURNAL OF ANESTHESIA-JOURNAL CANADIEN D ANESTHESIE	2
Yellowlees P	7			Univ Campania Luigi Vanvitelli	6	CANADIAN JOURNAL OF DIABETES	2
Yellowlees PM	7			Univ Canterbury	6	CANADIAN JOURNAL OF PUBLIC HEALTH-REVUE CANADIENNE DE SANTE PUBLIQUE	2
Young AH	7			Univ Cent Lancashire	6	CANADIAN MEDICAL ASSOCIATION JOURNAL	2
Yun YH	7			Univ Delaware	6	CATHETERIZATION AND CARDIOVASCULAR INTERVENTIONS	2
Zhang X	7			Univ Elect Sci & Technol China	6	CELL REPORTS	2
Zhou H	7			Univ Hagen	6	CHILD ABUSE & NEGLECT	2
Zvolensky MJ	7			Univ Heidelberg	6	CHILD INDICATORS RESEARCH	2
Zwanzger P	7			Univ Hosp Erlangen	6	CHINESE JOURNAL OF INTEGRATIVE MEDICINE	2
Aardoom JJ	6			Univ Hosp Hamburg Eppendorf	6	CIRCULATION JOURNAL	2
Aaronson NK	6			Univ Hosp Leipzig	6	CLINICA Y SALUD	2
Abbott JAM	6			Univ Hosp Leuven	6	CLINICAL CARDIOLOGY	2
Adachi S	6			Univ Hosp Maastricht	6	CLINICAL GASTROENTEROLOGY AND HEPATOLOGY	2
Agyapong VIO	6			Univ Hosp Tubingen	6	CLINICAL INFECTIOUS DISEASES	2
Aharonovich E	6			Univ KwaZulu Natal	6	CLINICAL LINGUISTICS & PHONETICS	2
Ainsworth J	6			Univ Leuven	6	CLINICAL NEUROPHARMACOLOGY	2
Albano V	6			Univ Luneburg	6	CLINICAL PHARMACOLOGY & THERAPEUTICS	2
Alexopoulos GS	6			Univ Maastricht	6	CLINICAL RHEUMATOLOGY	2
Arolt V	6			Univ Med Mainz	6	CLINICS IN GERIATRIC MEDICINE	2
Babiloni C	6			Univ Minnesota Twin Cities	6	CNS NEUROSCIENCE & THERAPEUTICS	2
Backenstrass M	6			Univ N Dakota	6	COGNITIVE AND BEHAVIORAL NEUROLOGY	2
Ball SA	6			Univ New Brunswick	6	COGNITIVE COMPUTATION	2
Ballard C	6			Univ North Carolina Charlotte	6	COGNITIVE PROCESSING	2
Bar-Zvi M	6			Univ NSW	6	COMPLEMENTARY THERAPIES IN CLINICAL PRACTICE	2
Barakova E	6			Univ Oberta Catalunya	6	COMPUTATIONAL AND MATHEMATICAL METHODS IN MEDICINE	2
Barlow J	6			Univ Saarland	6	COMPUTATIONAL AND STRUCTURAL BIOTECHNOLOGY JOURNAL	2
Barrigon ML	6			Univ Salford	6	COMPUTER	2
Beaudreau SA	6			Univ Stirling	6	COMPUTERS IN NURSING	2
Becker K	6			Univ Texas Southwestern	6	CULTURE HEALTH & SEXUALITY	2
Becker T	6			Univ Toronto Scarborough	6	CULTURE MEDICINE AND PSYCHIATRY	2
Bell C	6			Univ Uppsala Hosp	6	CURRENT DIRECTIONS IN PSYCHOLOGICAL SCIENCE	2
Bengel J	6			Univ Valladolid	6	CURRENT HIV/AIDS REPORTS	2
Bjorkelund C	6			Univ Wisconsin Milwaukee	6	CURRENT OPINION IN HIV AND AIDS	2
Bjureberg J	6			Univ Zagreb	6	CURRENT OPINION IN PSYCHOLOGY	2
Black RA	6			Vet Adm Med Ctr	6	CURRENT OPINION IN SUPPORTIVE AND PALLIATIVE CARE	2
Boccasini A	6			Victoria Univ	6	DESALINATION AND WATER TREATMENT	2
Bock BC	6			Virginia Tech	6	DEUTSCHE MEDIZINISCHE WOCHENSCHRIFT	2
Bogdanovic N	6			Walter Reed Natl Mil Med Ctr	6	DEUTSCHES ARZTEBLATT INTERNATIONAL	2
Bolinski F	6			Wesleyan Univ	6	DEVELOPMENTAL PSYCHOLOGY	2
Bonar EE	6			Western Michigan Univ	6	DIABETES TECHNOLOGY & THERAPEUTICS	2
Bonnert M	6			Yale Sch Publ Hlth	6	DIGITAL HEALTH	2
Bottche M	6			Yeshiva Univ	6	DISABILITY & SOCIETY	2
Bradford N	6			Zamora Hosp	6	DISCOURSE CONTEXT & MEDIA	2
Broadbent E	6			Zurich Univ	6	DISEASE MANAGEMENT & HEALTH OUTCOMES	2
Brockway JA	6			Aalborg Univ Hosp	5	DRUG DESIGN DEVELOPMENT AND THERAPY	2
Brostrom A	6			Abo Akad Univ	5	DRUG DEVELOPMENT AND INDUSTRIAL PHARMACY	2
Brown J	6			Adelphi Univ	5	EATING DISORDERS	2
Bucker L	6			Alzheimer Ctr	5	EDUCATIONAL TECHNOLOGY & SOCIETY	2
Burns A	6			AstraZeneca	5	EMOTION	2
Bush NE	6			Atma Jaya Catholic Univ Indonesia	5	ENGINEERING	2
Busk J	6			Baycrest	5	ESOPHAGUS	2
Butow PN	6			Beijing Inst Technol	5	ETHICS AND INFORMATION TECHNOLOGY	2
Calam R	6			Bethlem Royal & Maudsley Hosp	5	ETHNICITY & DISEASE	2
Case J	6			Bispebjerg Hosp	5	ETHNICITY & HEALTH	2
Castiglioni I	6			Boston Coll	5	EUROPACE	2
Castro RP	6			Calif State Univ Los Angeles	5	EUROPEAN JOURNAL OF AGEING	2
Cernvall M	6			Canc Council Australia	5	EUROPEAN JOURNAL OF CLINICAL PHARMACOLOGY	2
Chambers R	6			Chaim Sheba Med Ctr	5	EUROPEAN JOURNAL OF GASTROENTEROLOGY & HEPATOLOGY	2
Chan JM	6			Charite Univ Med Ctr	5	EUROPEAN JOURNAL OF GENERAL PRACTICE	2
Chang YP	6			Chicago Sch Profess Psychol	5	EUROPEAN JOURNAL OF HEART FAILURE	2
Chen JW	6			Chinese Acad Med Sci	5	EUROPEAN JOURNAL OF MEDICINAL CHEMISTRY	2
Chen Y	6			Chonbuk Natl Univ	5	EUROPEAN JOURNAL OF OBSTETRICS & GYNECOLOGY AND REPRODUCTIVE BIOLOGY	2
Chen YY	6			Chris OBrien Lifehouse	5	EUROPEAN JOURNAL OF OBSTETRICS GYNECOLOGY AND REPRODUCTIVE BIOLOGY	2
Chermack ST	6			Chulalongkorn Univ	5	EUROPEAN JOURNAL OF ORAL SCIENCES	2
Chirico A	6			CICESE	5	EUROPEAN JOURNAL OF PAIN-LONDON	2
Choi J	6			Claremont Mckenna Coll	5	EUROPEAN JOURNAL OF PSYCHOLOGICAL ASSESSMENT	2
Cooper C	6			Cleveland State Univ	5	EUROPEAN NEUROLOGY	2
Costescu CA	6			Consorci Sanitari Terrassa	5	EVALUATION AND PROGRAM PLANNING	2
Cougle JR	6			Cooperat Res Ctr Living Autism Autism CRC	5	EXCEPTIONALITY	2
Dakanalis A	6			CSIRO	5	EXPERIMENTAL AGING RESEARCH	2
Damiani R	6			Ctr Clin Intervent	5	EXPERIMENTAL CELL RESEARCH	2
Darby D	6			Ctr Hosp Charles Perrens	5	EXPERIMENTAL GERONTOLOGY	2
de Jong CAJ	6			Ctr Hosp Univ Montreal	5	EXPERT OPINION ON THERAPEUTIC PATENTS	2
de Jonge P	6			Ctr Psychol Consultat	5	EXPERT SYSTEMS	2
de Vugt ME	6			Cty Council Ostergotland	5	EXPLORE-THE JOURNAL OF SCIENCE AND HEALING	2
de Zwaan M	6			Dankook Univ	5	FAMILY & COMMUNITY HEALTH	2
DeJong CAJ	6			Dartmouth Ctr Hlth & Aging	5	FAMILY RELATIONS	2
del Pino-Gutierrez A	6			Dartmouth Inst Hlth Policy & Clin Practice	5	FORENSIC SCIENCE INTERNATIONAL	2
Delespaul P	6			Dept Med	5	FRONTIERS IN COMPUTATIONAL NEUROSCIENCE	2
Delfabbro PH	6			Dept Vet Affairs Med Ctr	5	FRONTIERS IN ONCOLOGY	2
Depp CA	6			Duksung Womens Univ	5	FUEL	2
Dew MA	6			Dutch Alzheimers Soc	5	GAIT & POSTURE	2
Di Luca M	6			eCampus Univ	5	GAMES AND CULTURE	2
Dimidjian S	6			Educ Univ Hong Kong	5	GASTROENTEROLOGY	2
Dobkin RD	6			Elisabeth Tweesteden Hosp	5	GEBURTSHILFE UND FRAUENHEILKUNDE	2
Doll H	6			EMMES Corp	5	GENDER MEDICINE	2
Doniger GM	6			Epworth HealthCare	5	GENE	2
Dottl SL	6			Fontys Univ Appl Sci	5	GLAND SURGERY	2
Dozeman E	6			Friedrich Schiller Univ Jena	5	GLIA	2
Draper B	6			Gartnavel Royal Hosp	5	GRUPPENPSYCHOTHERAPIE UND GRUPPENDYNAMIK	2
Drossaert CHC	6			GE Healthcare	5	GUT	2
Drozd F	6			Guys Hosp	5	HARM REDUCTION JOURNAL	2
Dunsiger S	6			Harvard Sch Publ Hlth	5	HEALTH AFFAIRS	2
Evers AWM	6			Healthcare Technol Syst	5	HEALTH SERVICES RESEARCH	2
Fava M	6			Hebrew Rehabil Ctr Aged	5	HEARING RESEARCH	2
Ferrer M	6			Hennepin Cty Med Ctr	5	HEART RHYTHM	2
Fleming TM	6			Hong Kong Baptist Univ	5	HERALD OF THE RUSSIAN ACADEMY OF SCIENCES	2
Fogliati R	6			I Shou Univ	5	HUMAN MOVEMENT SCIENCE	2
Ford DE	6			Igualada Gen Hosp	5	HYDROLOGICAL PROCESSES	2
Forsell E	6			Illinois State Univ	5	IEEE MULTIMEDIA	2
Fortuna KL	6			Indian Inst Technol	5	IEEE TRANSACTIONS ON AUTONOMOUS MENTAL DEVELOPMENT	2
Fowler D	6			Indian Inst Technol Gandhinagar	5	IEEE TRANSACTIONS ON ELECTRON DEVICES	2
Frazier P	6			Inst Carlos III	5	IEEE TRANSACTIONS ON HUMAN-MACHINE SYSTEMS	2
Freeman J	6			Int Inst Adv Studies Psychotherapy & Appl Mental	5	IEEE TRANSACTIONS ON ROBOTICS	2
Gal E	6			Interact Media Inst	5	IMPLANTOLOGIE	2
Gamez-Guadix M	6			ISA Associates Inc	5	INFORMATION & MANAGEMENT	2
Gander F	6			Janssen Res & Dev	5	INFORMATION COMMUNICATION & SOCIETY	2
Gask L	6			Jewish Gen Hosp	5	INFORMATION FUSION	2
Geddes J	6			Jinan Univ	5	INTENSIVE AND CRITICAL CARE NURSING	2
Ghaderi A	6			John Carroll Univ	5	INTENSIVE CARE MEDICINE	2
Gillberg C	6			Johnson & Johnson	5	INTERNAL MEDICINE JOURNAL	2
Giordani B	6			Juntendo Univ	5	INTERNATIONAL GAMBLING STUDIES	2
Glazebrook C	6			Kerman Univ Med Sci	5	INTERNATIONAL JOURNAL OF AGING & HUMAN DEVELOPMENT	2
Gleeson JF	6			Kings Coll Hosp London	5	INTERNATIONAL JOURNAL OF CLINICAL PHARMACOLOGY AND THERAPEUTICS	2
Glueckauf RL	6			Kitasato Univ	5	INTERNATIONAL JOURNAL OF CLINICAL PRACTICE	2
Goetter EM	6			Klein Buendel Inc	5	INTERNATIONAL JOURNAL OF HUMANOID ROBOTICS	2
Goodwin MS	6			Kuwait Univ	5	INTERNATIONAL JOURNAL OF MOLECULAR MEDICINE	2
Gosling JA	6			Lakehead Univ	5	INTERNATIONAL JOURNAL OF OFFENDER THERAPY AND COMPARATIVE CRIMINOLOGY	2
Graff C	6			Lantern	5	INTERNATIONAL JOURNAL OF RADIATION ONCOLOGY BIOLOGY PHYSICS	2
Gros DF	6			Loyola Univ	5	INTERNATIONAL JOURNAL OF SELECTION AND ASSESSMENT	2
Grunwald M	6			Lulea Univ Technol	5	IRANIAN JOURNAL OF PUBLIC HEALTH	2
Gu J	6			Magna Graecia Univ Catanzaro	5	IRANIAN RED CRESCENT MEDICAL JOURNAL	2
Guarino H	6			Manhattan Psychiat Ctr	5	JAMA DERMATOLOGY	2
Habibovic M	6			McPin Fdn	5	JAVMA-JOURNAL OF THE AMERICAN VETERINARY MEDICAL ASSOCIATION	2
Haddock G	6			Med Univ Hosp Heidelberg	5	JOURNAL OF AGGRESSION MALTREATMENT & TRAUMA	2
Hall BJ	6			Mem Univ Newfoundland	5	JOURNAL OF APPLIED SOCIAL PSYCHOLOGY	2
Hall CL	6			Mimerse	5	JOURNAL OF CELL SCIENCE	2
Hamer RM	6			Monash Hlth	5	JOURNAL OF CELLULAR PHYSIOLOGY	2
Hampel H	6			Montana State Univ	5	JOURNAL OF CLINICAL NEUROSCIENCE	2
Han K	6			Mt Sinai Hosp	5	JOURNAL OF CLINICAL PEDIATRIC DENTISTRY	2
Harrer M	6			Mt Sinai Med Ctr	5	JOURNAL OF CLINICAL SPORT PSYCHOLOGY	2
Harris A	6			Nagoya Univ	5	JOURNAL OF COGNITIVE PSYCHOTHERAPY	2
Harris M	6			Natl Ctr Mental Hlth	5	JOURNAL OF COMPUTER-MEDIATED COMMUNICATION	2
Hart T	6			Natl Ctr Telehlth & Technol T2	5	JOURNAL OF CONTROLLED RELEASE	2
Hayes J	6			Natl Def Med Ctr	5	JOURNAL OF DAIRY SCIENCE	2
Herbert JD	6			Natl Inst Hlth & Care Excellence	5	JOURNAL OF DENTAL RESEARCH	2
Hodges LF	6			Natl Inst Publ Hlth & Environm	5	JOURNAL OF DIABETES RESEARCH	2
Hoffmann M	6			Natl Res Council IBFM CNR	5	JOURNAL OF ENDOUROLOGY	2
Hollinghurst S	6			Natl Taipei Univ Nursing & Hlth Sci	5	JOURNAL OF ENZYME INHIBITION AND MEDICINAL CHEMISTRY	2
Holzner B	6			NeuroCog Trials	5	JOURNAL OF ETHNICITY IN SUBSTANCE ABUSE	2
Iliffe S	6			North Carolina State Univ	5	JOURNAL OF FAMILY NURSING	2
Jin L	6			Norwegian Univ Sci & Technol NTNU	5	JOURNAL OF FAMILY PRACTICE	2
Jonathan G	6			Nova Scotia Hlth Author	5	JOURNAL OF FAMILY VIOLENCE	2
Joubert AE	6			Nova SE Univ	5	JOURNAL OF GLOBAL HEALTH	2
Jung M	6			ODH Inc	5	JOURNAL OF HEADACHE AND PAIN	2
Kahler CW	6			Okayama Univ Hosp	5	JOURNAL OF HEALTH CARE FOR THE POOR AND UNDERSERVED	2
Kahlke F	6			Orygen Natl Ctr Excellence Youth Mental Hlth	5	JOURNAL OF HEPATO-BILIARY-PANCREATIC SCIENCES	2
Kaiser SM	6			Osped San Giuseppe	5	JOURNAL OF HOSPICE & PALLIATIVE NURSING	2
Karp JF	6			Oticon AS	5	JOURNAL OF HUMAN NUTRITION AND DIETETICS	2
Kauer SD	6			Ottawa Hosp Res Inst	5	JOURNAL OF INVESTIGATIVE MEDICINE	2
Kelly B	6			Oulu Univ Hosp	5	JOURNAL OF LARYNGOLOGY AND OTOLOGY	2
Kilpatrick DG	6			Parc Sanitari St Joan de Deu	5	JOURNAL OF LOWER GENITAL TRACT DISEASE	2
Kim JW	6			PatientsLikeMe Inc	5	JOURNAL OF MEDICAL SPEECH-LANGUAGE PATHOLOGY	2
Kim JY	6			Penn State Coll Med	5	JOURNAL OF MOLECULAR BIOLOGY	2
Kim M	6			Peter MacCallum Canc Ctr	5	JOURNAL OF NEURODEVELOPMENTAL DISORDERS	2
Kim SH	6			Philadelphia Vet Affairs Med Ctr	5	JOURNAL OF NEUROIMMUNE PHARMACOLOGY	2
Kim YK	6			Pohang Univ Sci & Technol	5	JOURNAL OF NEUROLINGUISTICS	2
Kirsten L	6			Pomeranian Med Univ	5	JOURNAL OF NEUROSURGERY	2
Kivi M	6			Providence VA Med Ctr	5	JOURNAL OF NEUROSURGERY-PEDIATRICS	2
Klapp BF	6			Pusan Natl Univ	5	JOURNAL OF NUTRITION EDUCATION AND BEHAVIOR	2
Kolstrup N	6			Regenstrief Inst Hlth Care	5	JOURNAL OF OCCUPATIONAL HEALTH PSYCHOLOGY	2
Kompatsiaris I	6			Rehabil Inst Chicago	5	JOURNAL OF OCCUPATIONAL REHABILITATION	2
Kurki M	6			Rice Univ	5	JOURNAL OF ORAL AND MAXILLOFACIAL SURGERY	2
Kushel M	6			Rinaldi Fontani Inst	5	JOURNAL OF ORGANIZATIONAL BEHAVIOR MANAGEMENT	2
Kwon JS	6			Royal Coll Surgeons Ireland	5	JOURNAL OF OTOLARYNGOLOGY-HEAD & NECK SURGERY	2
Kyle SD	6			Royal Edinburgh & Associated Hosp	5	JOURNAL OF PEDIATRIC GASTROENTEROLOGY AND NUTRITION	2
Lally RM	6			Royal N Shore Hosp	5	JOURNAL OF PEDIATRIC SURGERY	2
Lalouni M	6			Russian Acad Sci	5	JOURNAL OF PERINATAL & NEONATAL NURSING	2
Lancioni G	6			Sage Bionetworks	5	JOURNAL OF PERSONALITY DISORDERS	2
Lau S	6			San Francisco State Univ	5	JOURNAL OF PHARMACEUTICAL SCIENCES	2
Lee A	6			San Jose State Univ	5	JOURNAL OF PHARMACOKINETICS AND PHARMACODYNAMICS	2
Lee K	6			Saxion Univ Appl Sci	5	JOURNAL OF PINEAL RESEARCH	2
Lee YS	6			Schon Klin Roseneck	5	JOURNAL OF PROFESSIONAL NURSING	2
Lejuez CW	6			Scuola Super Sant Anna	5	JOURNAL OF RELIGION & HEALTH	2
Lewis S	6			Seoul Metropolitan Boramae Youth Ctr	5	JOURNAL OF SCHOOL HEALTH	2
Li M	6			Shahid Beheshti Univ	5	JOURNAL OF SCHOOL VIOLENCE	2
Li Q	6			Shandong Univ	5	JOURNAL OF SOCIAL AND CLINICAL PSYCHOLOGY	2
Lichtwarck-Aschoff A	6			Showa Univ	5	JOURNAL OF SPORT AND HEALTH SCIENCE	2
Linehan MM	6			Skidmore Coll	5	JOURNAL OF STROKE & CEREBROVASCULAR DISEASES	2
Liu J	6			Sorlandet Hosp	5	JOURNAL OF STUDIES ON ALCOHOL	2
Long R	6			St Elizabeth Hosp	5	JOURNAL OF THE AMERICAN ACADEMY OF DERMATOLOGY	2
Loughnan SA	6			St James Univ Hosp	5	JOURNAL OF THE EUROPEAN ACADEMY OF DERMATOLOGY AND VENEREOLOGY	2
Lovejoy TI	6			St Vincents Hosp Melbourne	5	JOURNAL OF THE FORMOSAN MEDICAL ASSOCIATION	2
Ludman E	6			Stanford Sch Med	5	JOURNAL OF THE MEDICAL LIBRARY ASSOCIATION	2
Lundgren J	6			Suffolk Univ	5	JOURNAL OF THE NATIONAL COMPREHENSIVE CANCER NETWORK	2
Lunner T	6			SUNY Upstate Med Univ	5	JOURNAL OF TRADITIONAL CHINESE MEDICINE	2
Lynch KG	6			Tampere Univ Technol	5	JOURNAL OF VESTIBULAR RESEARCH-EQUILIBRIUM & ORIENTATION	2
Ma J	6			Texas Childrens Hosp	5	JOURNAL OF VETERINARY BEHAVIOR-CLINICAL APPLICATIONS AND RESEARCH	2
MacDonald B	6			Texas State Univ San Marcos	5	KINDHEIT UND ENTWICKLUNG	2
Machin M	6			Toronto Gen Hosp	5	LANCET	2
Mackenzie A	6			Toronto Rehabil Inst	5	LARYNGO-RHINO-OTOLOGIE	2
Maisto SA	6			Toronto Western Hosp	5	LARYNGOSCOPE	2
Malbos E	6			Toulouse Univ Hosp	5	LGBT HEALTH	2
Mansell W	6			Turning Point	5	MAYO CLINIC PROCEEDINGS	2
Markle-Reid M	6			UiT Arctic Univ Norway	5	MCN-THE AMERICAN JOURNAL OF MATERNAL-CHILD NURSING	2
Martin A	6			Union Coll	5	MEDICAL CARE RESEARCH AND REVIEW	2
Martinez P	6			Univ Aquila	5	MEDICINE AND SCIENCE IN SPORTS AND EXERCISE	2
Maruff P	6			Univ Bari Aldo Moro	5	MINERVA ANESTESIOLOGICA	2
Mason RA	6			Univ Bergamo	5	MOLECULAR MEDICINE REPORTS	2
Mateu A	6			Univ Calif	5	MOLECULAR NEURODEGENERATION	2
Matsuyama Y	6			Univ Coll	5	MOLECULAR THERAPY-NUCLEIC ACIDS	2
Mattek N	6			Univ Cordoba	5	MOTIVATION AND EMOTION	2
Mavandadi S	6			Univ Durham	5	MULTIPLE SCLEROSIS	2
McGorry PD	6			Univ Fed Ceara	5	NATURE	2
McGrath P	6			Univ Fed Espirito Santo	5	NATURE BIOTECHNOLOGY	2
McLellan LF	6			Univ Freiburg Klinikum	5	NATURE MEDICINE	2
Mezes B	6			Univ Gavle	5	NATURE NEUROSCIENCE	2
Mikocka-Walus A	6			Univ Giessen	5	NEURAL REGENERATION RESEARCH	2
Miles C	6			Univ Hosp Birmingham NHS Fdn Trust	5	NEUROBIOLOGY OF ALZHEIMER'S DISEASE	2
Milne D	6			Univ Illes Balears	5	NEUROCHEMICAL RESEARCH	2
Minabe Y	6			Univ Int la Rioja UNIR	5	NEUROCHEMISTRY INTERNATIONAL	2
Minervini MG	6			Univ Jordan	5	NEUROETHICS	2
Mitchell J	6			Univ London London Sch Econ & Polit Sci	5	NEUROIMAGING CLINICS OF NORTH AMERICA	2
Mitchell SL	6			Univ Lorraine	5	NEUROLOGIA	2
Moore T	6			Univ Los Andes	5	NEUROMODULATION	2
Morris R	6			Univ Luxembourg	5	NEUROMOLECULAR MEDICINE	2
Mull KE	6			Univ Lyon	5	NEUROPHYSIOLOGIE CLINIQUE-CLINICAL NEUROPHYSIOLOGY	2
Muller A	6			Univ Lyon 1	5	NEUROPSYCHIATRY NEUROPSYCHOLOGY AND BEHAVIORAL NEUROLOGY	2
Muratori F	6			Univ Michigan Hlth Syst	5	NEURORADIOLOGY	2
Murphy MJ	6			Univ Montana	5	NEUROREHABILITATION AND NEURAL REPAIR	2
Newby J	6			Univ Nacl Educ Distancia	5	NEUROSCIENCE RESEARCH	2
Newton NC	6			Univ Paris	5	NEUROSURGERY	2
Ngai FW	6			Univ Peradeniya	5	NEW ZEALAND MEDICAL JOURNAL	2
Ngandu T	6			Univ Perugia	5	NOROPSIKIYATRI ARSIVI-ARCHIVES OF NEUROPSYCHIATRY	2
Norr AM	6			Univ Portsmouth	5	NPJ PARKINSONS DISEASE	2
Nyklicek I	6			Univ Primorska	5	NURSE EDUCATION IN PRACTICE	2
O'Neil A	6			Univ Ramon Llull	5	NURSING CLINICS OF NORTH AMERICA	2
Oh H	6			Univ Rey Juan Carlos	5	NURSING OUTLOOK	2
Olen O	6			Univ Social Welf & Rehabil Sci	5	OCCUPATIONAL THERAPY INTERNATIONAL	2
Olsson EMG	6			Univ St Gallen	5	ORAL SURGERY ORAL MEDICINE ORAL PATHOLOGY ORAL RADIOLOGY	2
Orrell M	6			Univ Stockholm	5	ORTHOPEDICS	2
Oslin D	6			Univ Sunshine Coast	5	OTOLARYNGOLOGY-HEAD AND NECK SURGERY	2
Oslin DW	6			Univ Texas Hlth Sci Ctr Houston UTHlth	5	OXIDATIVE MEDICINE AND CELLULAR LONGEVITY	2
Otto MW	6			Univ Toulouse 3	5	PAIN MANAGEMENT NURSING	2
Palermo TM	6			Univ Tulsa	5	PAKISTAN JOURNAL OF MEDICAL SCIENCES	2
Pantin H	6			Univ Wisconsin Madison	5	PAKISTAN JOURNAL OF PHARMACEUTICAL SCIENCES	2
Park SJ	6			VA Med Ctr	5	PALLIATIVE MEDICINE	2
Parker R	6			VA Palo Alto Healthcare Syst	5	PATTERN RECOGNITION LETTERS	2
Parry G	6			Vet Affairs Ann Arbor Healthcare Syst	5	PEDIATRIC DENTISTRY	2
Parsons S	6			Vet Affairs San Diego Healthcare Syst	5	PEDIATRIC EMERGENCY CARE	2
Paxling B	6			Villanova Univ	5	PERCEPTUAL AND MOTOR SKILLS	2
Penn DL	6			Warneford Hosp	5	PERSPECTIVES ON BEHAVIOR SCIENCE	2
Peters TJ	6			Western Kentucky Univ	5	PERSPECTIVES ON PSYCHOLOGICAL SCIENCE	2
Petersson EL	6			William Paterson Univ	5	PHARMACEUTICAL DEVELOPMENT AND TECHNOLOGY	2
Pfeiffer PN	6			Yale New Haven Med Ctr	5	PHYSICAL & OCCUPATIONAL THERAPY IN PEDIATRICS	2
Piette JD	6			Yeungnam Univ	5	PHYSICAL THERAPY	2
Possemato K	6			Aalborg Univ	4	PHYSIOTHERAPY CANADA	2
Prado G	6			Acad Ctr Child & Adolescent Psychiat	4	PLOS GENETICS	2
Priebe S	6			Ajou Univ	4	POPULATION HEALTH MANAGEMENT	2
Pruitt LD	6			Albert Schweitzer Hosp	4	PROGRESS IN BIOCHEMISTRY AND BIOPHYSICS	2
Raman R	6			Alberta Childrens Prov Gen Hosp	4	PSYCH JOURNAL	2
Rauch S	6			Amer Inst Res	4	PSYCHIATRIC AND NEUROLOGIC ASPECTS OF WAR	2
Reddy M	6			Amer Univ Beirut	4	PSYCHIATRY-INTERPERSONAL AND BIOLOGICAL PROCESSES	2
Reichenberger J	6			Amsterdam UMC	4	PSYCHOLOGICAL TRAUMA-THEORY RESEARCH PRACTICE AND POLICY	2
Reinares M	6			Ann & Robert H Lurie Childrens Hosp Chicago	4	PSYCHOLOGY OF SPORT AND EXERCISE	2
Renneberg B	6			Anna Freud Ctr	4	PSYCHOPHARMAKOTHERAPIE	2
Reuterskiold L	6			ASVZ	4	RADIOTHERAPY AND ONCOLOGY	2
Ribas-Sabate J	6			Audacious Software	4	RESEARCH IN SOCIAL & ADMINISTRATIVE PHARMACY	2
Richardson A	6			Austin Hosp	4	RUSSIAN JOURNAL OF GENETICS	2
Rinaldi S	6			Australian Coll Appl Psychol	4	SEMINARS IN CELL & DEVELOPMENTAL BIOLOGY	2
Robinson L	6			Autonomous Univ Madrid	4	SEMINARS IN NEUROLOGY	2
Roncero M	6			Banasthali Univ	4	SEPARATION AND PURIFICATION TECHNOLOGY	2
Rose RD	6			Baruch Ivcher Sch Psychol	4	SEXUAL & REPRODUCTIVE HEALTHCARE	2
Rossini PM	6			Barwon Hlth	4	SOCIAL BEHAVIOR AND PERSONALITY	2
Rossler W	6			BC Childrens Hosp	4	SOCIOLOGICAL RESEARCH ONLINE	2
Rounsaville BJ	6			BeHlth Solut	4	SOUTH AFRICAN JOURNAL OF PSYCHIATRY	2
Roy A	6			Beijing Univ Chinese Med	4	SOUTH AFRICAN JOURNAL OF PSYCHOLOGY	2
Ruch W	6			Berlin Inst Hlth	4	SPINE JOURNAL	2
Russo J	6			Bern Univ	4	SUCHTTHERAPIE	2
Russon P	6			Big Hlth Inc	4	SURGICAL INNOVATION	2
Safren SA	6			Big Hlth Ltd	4	TECHNOLOGY IN CANCER RESEARCH & TREATMENT	2
Salemink E	6			Brest Med Univ Hosp	4	TECHNOLOGY IN SOCIETY	2
Salvatore C	6			Bristol Myers Squibb Co	4	TERAPIA PSICOLOGICA	2
Sanders MR	6			Broca Hosp	4	THERAPEUTIC ADVANCES IN PSYCHOPHARMACOLOGY	2
Sanderson K	6			Brooklyn Coll	4	TOPICS IN GERIATRIC REHABILITATION	2
Saunders KEA	6			Brunel Univ London	4	TRANSLATIONAL RESEARCH	2
Schlicker S	6			Bruyere Res Inst	4	TRENDS IN PHARMACOLOGICAL SCIENCES	2
Schnack HG	6			Capital Normal Univ	4	ULTRASOUND IN OBSTETRICS & GYNECOLOGY	2
Schneider J	6			Cardiff & Vale Univ Hlth Board	4	VETERINARY SURGERY	2
Schrieken B	6			Carl von Ossietzky Univ Oldenburg	4	WOMEN AND BIRTH	2
Shepherd H	6			Carleton Univ	4	WOMENS HEALTH ISSUES	2
Shin IS	6			Carlos III Hlth Inst	4	WORK AND STRESS	2
Singh A	6			Catholic Univ Daegu	4	WORLD JOURNAL OF PSYCHIATRY	2
Singleton A	6			CB06 03 Inst Salud Carlos III	4	WORLD JOURNAL OF UROLOGY	2
Sivertsen B	6			CDC Hlth Promot Res Ctr Dartmouth	4	YAKUGAKU ZASSHI-JOURNAL OF THE PHARMACEUTICAL SOCIETY OF JAPAN	2
Smith A	6			CEA	4	ZEITSCHRIFT FUR KLINISCHE PSYCHOLOGIE-FORSCHUNG UND PRAXIS	2
Smith D	6			Cent Inst Mental Hlth	4	ZEITSCHRIFT FUR NEUROPSYCHOLOGIE	2
Snoek F	6			Chang Gung Univ Sci & Technol	4	ZENTRALBLATT FUR CHIRURGIE	2
Song WH	6			Chengdu Univ	4	ZHURNAL NEVROLOGII I PSIKHIATRII IMENI S S KORSAKOVA	2
Sperling RA	6			Chengdu Univ Tradit Chinese Med	4	ABSTRACTS OF PAPERS OF THE AMERICAN CHEMICAL SOCIETY	1
Spiros A	6			Chiba Univ Hosp	4	ACADEMIC MEDICINE	1
Stein BD	6			CHU Quebec	4	ACCIDENT ANALYSIS AND PREVENTION	1
Stromberg A	6			CHU Toulouse	4	ACCOUNTABILITY IN RESEARCH-POLICIES AND QUALITY ASSURANCE	1
Stuart S	6			Chungnam Natl Univ	4	ACM TRANSACTIONS ON APPLIED PERCEPTION	1
Szentagotai A	6			CLARK ATLANTA UNIV	4	ACS CHEMICAL BIOLOGY	1
Tanaka K	6			Concord Hosp	4	ACTA ANAESTHESIOLOGICA SCANDINAVICA	1
Taylor M	6			Corporal Michael J Crescenz Vet Affairs Med Ctr	4	ACTA CLINICA CROATICA	1
Temkin NR	6			Ctr ABB Tarragona	4	ACTA MEDICA OKAYAMA	1
Thalib L	6			Ctr Courageous Living	4	ACTA NEUROPATHOLOGICA COMMUNICATIONS	1
Thorndike F	6			Ctr Innovat Publ Hlth Res	4	ACTA OBSTETRICIA ET GYNECOLOGICA SCANDINAVICA	1
Titzler I	6			Ctr Res & Technol Hellas	4	ACTA OPHTHALMOLOGICA	1
Triberti S	6			CUNY Coll Staten Isl	4	ACTA OPHTHALMOLOGICA SCANDINAVICA	1
Trivedi MH	6			Dartmouth Geisel Sch Med	4	ACTA OTO-LARYNGOLOGICA	1
Tsolaki M	6			Denver Hlth & Hosp Author	4	ACTA PAEDIATRICA	1
Twomey C	6			Depaul Univ	4	ACTA PHYSICA SINICA	1
van den Bout J	6			DGI Clin Inc	4	ACTA POLYTECHNICA HUNGARICA	1
van der Palen J	6			Dongguk Univ	4	ACTA PSYCHOLOGICA	1
van Oppen P	6			Douglas Mental Hlth Univ Inst	4	ACTA RADIOLOGICA	1
van Spijker BAJ	6			Duke NUS Grad Med Sch	4	ACTA SCIENTIAE VETERINARIAE	1
Verhey FRJ	6			Duke NUS Med Sch	4	ACTA TROPICA	1
Vollert B	6			Duquesne Univ	4	ACTAS LUSO-ESPANOLAS DE NEUROLOGIA PSIQUIATRIA Y CIENCIAS AFINES	1
Voss C	6			Durham Vet Affairs Med Ctr	4	ACTAS UROLOGICAS ESPANOLAS	1
Wacker DP	6			E Carolina Univ	4	AD HOC & SENSOR WIRELESS NETWORKS	1
Waldherr K	6			Eberhard Karls Univ Tuebingen	4	AD HOC NETWORKS	1
Wallach HS	6			Epworth Med Fdn	4	ADAPTIVE BEHAVIOR	1
Wallin E	6			Erciyes Univ	4	ADOLESCENCE	1
Wang H	6			Erwin L Hahn Inst Magnet Resonance Imaging	4	ADVANCED DRUG DELIVERY REVIEWS	1
Wang R	6			Favaloro Univ	4	ADVANCED ROBOTICS	1
Wang Z	6			Fdn Benchmarking Mental Hlth Care	4	ADVANCES IN MEDICAL SCIENCES	1
Wang ZY	6			Fdn Don C Gnocchi	4	ADVANCES IN THERAPY	1
Wartberg L	6			Fdn FondaMental	4	AGGRESSION AND VIOLENT BEHAVIOR	1
Washington P	6			Ferdowsi Univ Mashhad	4	AGGRESSIVE BEHAVIOR	1
Watkins E	6			Florey Neurosci Inst	4	AGING CELL	1
Watts S	6			Fourth Mil Med Univ	4	AIDS	1
Watzke B	6			Frederiksberg Univ Hosp	4	AJIDD-AMERICAN JOURNAL ON INTELLECTUAL AND DEVELOPMENTAL DISABILITIES	1
Weise C	6			Fu Jen Catholic Univ	4	AKTUELLE UROLOGIE	1
Wenger A	6			Gaia	4	ALZHEIMERS DISEASE: AMYLOID PRECUSOR PROTEINS, SIGNAL TRANSDUCTION, AND NEURONAL TRANSPLANTATION	1
Westerhof GJ	6			Gazi Univ	4	ALZHEIMERS REPORTS	1
White D	6			Geneva Univ Hosp	4	AMERICAN ANNALS OF THE DEAF	1
Wicks P	6			Georg August Univ Gottingen	4	AMERICAN INDIAN AND ALASKA NATIVE MENTAL HEALTH RESEARCH	1
Wild J	6			Geriant Fdn	4	AMERICAN JOURNAL OF CLINICAL ONCOLOGY-CANCER CLINICAL TRIALS	1
Wild K	6			GET ON Inst	4	AMERICAN JOURNAL OF CLINICAL PATHOLOGY	1
Willems RA	6			GGz Breburg	4	AMERICAN JOURNAL OF ELECTRONEURODIAGNOSTIC TECHNOLOGY	1
Willemse BM	6			Glasgow Caledonian Univ	4	AMERICAN JOURNAL OF EMERGENCY MEDICINE	1
Williams LM	6			Glasgow Royal Infirm	4	AMERICAN JOURNAL OF GERIATRIC PHARMACOTHERAPY	1
Wilson NL	6			Grp Hosp Pitie Salpetriere	4	AMERICAN JOURNAL OF INDUSTRIAL MEDICINE	1
Wu MJ	6			Hadassah Univ Hosp	4	AMERICAN JOURNAL OF MEDICAL QUALITY	1
Xie B	6			Hamilton Hlth Sci	4	AMERICAN JOURNAL OF ORTHOPSYCHIATRY	1
Xu HX	6			Hartford Hosp	4	AMERICAN JOURNAL OF OTOLARYNGOLOGY	1
Yang J	6			Harvard Vanguard Med Associates	4	AMERICAN JOURNAL OF PHARMACEUTICAL EDUCATION	1
Yang R	6			Holland Bloorview Kids Rehabil Hosp	4	AMERICAN JOURNAL OF PSYCHOTHERAPY	1
Yom-Tov E	6			Hong Kong Shue Yan Univ	4	AMERICAN JOURNAL OF RESPIRATORY AND CRITICAL CARE MEDICINE	1
Yoon JS	6			Hop Broca	4	AMERICAN JOURNAL OF SPORTS MEDICINE	1
Young AS	6			Hop Sacre Coeur	4	AMERICAN JOURNAL OF THERAPEUTICS	1
Zeiler M	6			Hosp Univ Miguel Servet	4	AMYOTROPHIC LATERAL SCLEROSIS	1
Zhang YW	6			Hosp Univ Ramon y Cajal	4	ANAESTHESIA	1
Zhou N	6			In Silico Biosci	4	ANALES DE PEDIATRIA	1
Zimmer B	6			Ingham Inst Appl Med Res	4	ANALES DE PSICOLOGIA	1
Zou J	6			Inholland Univ Appl Sci	4	ANALYTICAL BIOCHEMISTRY	1
Adkins EC	5			Inje Univ	4	ANATOMICAL RECORD	1
Aisen PS	5			INRIA	4	ANATOMICAL RECORD-ADVANCES IN INTEGRATIVE ANATOMY AND EVOLUTIONARY BIOLOGY	1
Akmanoglu N	5			Inspire Fdn	4	ANGIOLOGY	1
Alcantara J	5			Inst Living	4	ANGLE ORTHODONTIST	1
Alder J	5			Inst Recerca St Joan de Deu	4	ANNALES DE CHIRURGIE PLASTIQUE ESTHETIQUE	1
Allison K	5			Inst Univ Sante Mentale Quebec	4	ANNALI DELL ISTITUTO SUPERIORE DI SANITA	1
Anderson CM	5			Intel Corp	4	ANNALS OF ALLERGY ASTHMA & IMMUNOLOGY	1
Anderson P	5			INTRAS Fdn	4	ANNALS OF EPIDEMIOLOGY	1
Anderson-Hanley C	5			IRCCS Fdn Santa Lucia	4	ANNALS OF HEPATOLOGY	1
Andren P	5			Isfahan Univ Med Sci	4	ANNALS OF PALLIATIVE MEDICINE	1
Andreu-Gracia A	5			James J Peters VA Med Ctr	4	ANNALS OF PHYSICAL AND REHABILITATION MEDICINE	1
Andrieu S	5			Japan Sci & Technol Agcy	4	ANNALS OF PLASTIC SURGERY	1
Anguera JA	5			Kaiser Permanente Ctr Hlth Res	4	ANNALS OF SURGICAL TREATMENT AND RESEARCH	1
Arjadi R	5			Kaiser Permanente Northern Calif	4	ANNALS OF TELECOMMUNICATIONS	1
Arnold C	5			Kaiser Permanente Northwest	4	ANNALS OF TELECOMMUNICATIONS-ANNALES DES TELECOMMUNICATIONS	1
Ashford MT	5			Karlsruhe Inst Technol	4	ANNALS OF THE AMERICAN THORACIC SOCIETY	1
Bae S	5			Karolinska Univ	4	ANNALS OF THORACIC MEDICINE	1
Banks J	5			Keele Univ	4	ANNUAL REVIEW OF BIOMEDICAL ENGINEERING, VOL 14	1
Bar-Haim Y	5			KK Womens & Childrens Hosp	4	ANNUAL REVIEW OF CLINICAL PSYCHOLOGY	1
Barakova EI	5			Konyang Univ	4	ANNUAL REVIEW OF CLINICAL PSYCHOLOGY, VOL 12	1
Bardram J	5			Kyoto Prefectural Univ Med	4	ANNUAL REVIEW OF CLINICAL PSYCHOLOGY, VOL 13	1
Baron-Cohen S	5			Kyungpook Natl Univ	4	ANNUAL REVIEW OF CLINICAL PSYCHOLOGY, VOL 14	1
Barrett E	5			Laurentian Univ	4	ANNUAL REVIEW OF PUBLIC HEALTH	1
Bartik W	5			Laval Univ	4	ANNUAL REVIEW OF PUBLIC HEALTH, VOL 36	1
Baruffi M	5			Leicester Gen Hosp	4	ANTHROPOLOGY & MEDICINE	1
Basun H	5			Lilly Res Labs	4	ANTICANCER RESEARCH	1
Batra A	5			Lithuanian Univ Hlth Sci	4	APPLIED BIONICS AND BIOMECHANICS	1
Beebe LH	5			Liverpool Hosp	4	APPLIED LINGUISTICS	1
Beekman A	5			Loma Linda Univ	4	APPLIED OPTICS	1
Ben-Porath DD	5			London Sch Econ	4	APPLIED PHYSICS A-MATERIALS SCIENCE & PROCESSING	1
Benotsch EG	5			London South Bank Univ	4	APPLIED PSYCHOLOGICAL MEASUREMENT	1
Bethencourt JM	5			Loyola Univ Chicago	4	AQUACULTURE	1
Bewick BM	5			Madigan Army Med Ctr	4	ARCHIV FUR GEFLUGELKUNDE	1
Bhang SY	5			Manchester Mental Hlth & Social Care Trust	4	ARCHIVES OF BUDO	1
Bian D	5			Manta Software Ltd	4	ARCHIVES OF DERMATOLOGICAL RESEARCH	1
Bidargaddi N	5			Mayo Clin & Mayo Fdn	4	ARCHIVES OF OPHTHALMOLOGY	1
Bilic S	5			Med Coll Ohio	4	ARCHIVOS ESPANOLES DE UROLOGIA	1
Billeci L	5			Med Evaluat Board	4	ARQUIVOS BRASILEIROS DE OFTALMOLOGIA	1
Blackwell SE	5			Med Univ Lubeck	4	ARTERIOSCLEROSIS THROMBOSIS AND VASCULAR BIOLOGY	1
Bleijenberg G	5			Med Univ Wien	4	ARTHRITIS & RHEUMATISM-ARTHRITIS CARE & RESEARCH	1
Blennow K	5			MedAvante Inc	4	ARTHRITIS & RHEUMATOLOGY	1
Blom MM	5			Mental Hlth Fdn	4	ARTHRITIS CARE AND RESEARCH	1
Boada M	5			Menzies Sch Hlth Res	4	ARTHROSCOPY-THE JOURNAL OF ARTHROSCOPIC AND RELATED SURGERY	1
Boles MB	5			Merck Res Labs	4	ARTIFICIAL INTELLIGENCE REVIEW	1
Bolte S	5			Miami Vet Affairs Healthcare Syst	4	ARTIFICIAL ORGANS	1
Bouck EC	5			Midwestern Univ	4	ARZNEIMITTEL-FORSCHUNG-DRUG RESEARCH	1
Bourla A	5			Millennium Nucleus Improve Mental Hlth Adolescent	4	ASAIO JOURNAL	1
Boydell K	5			MINECO	4	ASIA PACIFIC EDUCATION REVIEW	1
Brambilla P	5			Minist Hlth	4	ASIA PACIFIC JOURNAL OF SOCIAL WORK AND DEVELOPMENT	1
Brand M	5			Mondriaan Mental Hlth Trust	4	ASIA-PACIFIC EDUCATION RESEARCHER	1
Brayne C	5			Montclair State Univ	4	ASIAN AMERICAN JOURNAL OF PSYCHOLOGY	1
Bremond F	5			Nankai Univ	4	ASIAN JOURNAL OF CHEMISTRY	1
Brown M	5			Nara Med Univ	4	ASIAN NURSING RESEARCH	1
Brown S	5			Narhalsan Res & Dev Primary Hlth Care	4	ASIAN PACIFIC JOURNAL OF CANCER PREVENTION	1
Bryant KJ	5			Natl Cheng Kung Univ Hosp	4	ASIAN PACIFIC JOURNAL OF TROPICAL MEDICINE	1
Buckwalter JG	5			Netherlands Inst Neurosci	4	ASLIB JOURNAL OF INFORMATION MANAGEMENT	1
Buller DB	5			Neuropsychiat Res Inst	4	ATENCION PRIMARIA	1
Burell G	5			Neurotrack Technol Inc	4	AURIS NASUS LARYNX	1
Burger H	5			New Mexico State Univ	4	AUSTRALASIAN JOURNAL OF EARLY CHILDHOOD	1
Bush N	5			New York Med Coll	4	AUSTRALASIAN JOURNAL OF EDUCATIONAL TECHNOLOGY	1
Butler SF	5			Newcastle Upon Tyne Hosp NHS Fdn Trust	4	AUSTRALIAN & NEW ZEALAND JOURNAL OF OBSTETRICS & GYNAECOLOGY	1
Byerly MJ	5			NIH	4	AUSTRALIAN JOURNAL OF ADULT LEARNING	1
Cabibihan JJ	5			Normandie Univ	4	AUSTRALIAN JOURNAL OF GUIDANCE AND COUNSELLING	1
Calleja P	5			North Shore Long Isl Jewish Hlth Syst	4	AUSTRALIAN OCCUPATIONAL THERAPY JOURNAL	1
Calvete E	5			Nova Southeastern Univ	4	AUTONOMOUS ROBOTS	1
Carolan S	5			NSW Hlth	4	BASIC & CLINICAL PHARMACOLOGY & TOXICOLOGY	1
Caron J	5			ONE Res Inst	4	BEHAVIOR RESEARCH METHODS & INSTRUMENTATION	1
Carpenter MJ	5			Oregon Social Learning Ctr	4	BEHAVIORAL SCIENCE	1
Carrard I	5			Orygen Youth Hlth	4	BEHAVIORAL SCIENCES & THE LAW	1
Caspi A	5			Orygen Youth Hlth Res Ctr	4	BEHAVIOURAL PHARMACOLOGY	1
Cattabeni F	5			Other Home Day Ctr	4	BEILSTEIN JOURNAL OF NANOTECHNOLOGY	1
Cella D	5			Other Home Day Ctr Segesta	4	BERICHTE ZUR WISSENSCHAFTSGESCHICHTE	1
Cella M	5			Otto von Guericke Univ	4	BEST PRACTICE & RESEARCH CLINICAL OBSTETRICS & GYNAECOLOGY	1
Chen JY	5			Pace Univ	4	BIOANALYSIS	1
Chen L	5			Pacific Inst Res & Evaluat	4	BIOCHEMICAL SOCIETY TRANSACTIONS	1
Chen M	5			Paracelsus Med Univ	4	BIOCHIMICA ET BIOPHYSICA ACTA-MOLECULAR AND CELL BIOLOGY OF LIPIDS	1
Chen T	5			Pear Therapeut	4	BIOCHIMICA ET BIOPHYSICA ACTA-MOLECULAR CELL RESEARCH	1
Chetouani M	5			Prague Psychiat Ctr	4	BIOCHIP JOURNAL	1
Chiariello V	5			Prince Charles Hosp	4	BIOCONJUGATE CHEMISTRY	1
Choi NG	5			Psychiat Univ Hosp	4	BIODRUGS	1
Choo EK	5			Qazvin Univ Med Sci	4	BIOINFORMATICS	1
Chou CP	5			Queen Elizabeth Hosp	4	BIOLOGICAL RESEARCH FOR NURSING	1
Choudhury T	5			Queens Med Ctr	4	BIOLOGICAL TRACE ELEMENT RESEARCH	1
Chung KF	5			Ralph H Johnson VAMC	4	BIOLOGICALLY INSPIRED COGNITIVE ARCHITECTURES	1
Clark S	5			Recovery Record Inc	4	BIOMARKER RESEARCH	1
Cohen AS	5			Renmin Univ China	4	BIOMARKERS OF NEUROLOGICAL AND PSYCHIATRIC DISEASE	1
Coley N	5			Rey Juan Carlos Univ	4	BIOMEDICAL CHROMATOGRAPHY	1
Comer JS	5			Rhon Klinikum AG	4	BIOMEDICAL VISUALISATION, VOL 3	1
Connor J	5			Royal Holloway Univ London	4	BIOORGANIC & MEDICINAL CHEMISTRY LETTERS	1
Cook RF	5			Royal United Hosp	4	BIOPHYSICAL CHEMISTRY	1
Cooper Z	5			Saarland Univ	4	BIOSENSORS & BIOELECTRONICS	1
Corbett A	5			Sachs Childrens Hosp	4	BIOSOCIETIES	1
Correll CU	5			San Francisco Dept Publ Hlth	4	BIRTH DEFECTS RESEARCH	1
Coulson NS	5			Schoen Clin Roseneck	4	BLOOD	1
Craddock N	5			Schon Klin Hamburg Eilbek	4	BMB REPORTS	1
Cukor J	5			Seattle Univ	4	BMC ANESTHESIOLOGY	1
Cummings JL	5			Second Mil Med Univ	4	BMC BIOTECHNOLOGY	1
Cunningham C	5			SEGi Univ	4	BMC COMPLEMENTARY MEDICINE AND THERAPIES	1
Dahlin M	5			Serv Psiquiatria Hosp	4	BMC ENDOCRINE DISORDERS	1
Dahne J	5			Shenzhen Univ	4	BMC GENETICS	1
Daly M	5			Silesian Tech Univ	4	BMC INFECTIOUS DISEASES	1
Dang S	5			Soochow Univ	4	BMC MEDICAL ETHICS	1
Daniels J	5			South London & Maudsley NHS Trust	4	BMC NEPHROLOGY	1
Dannlowski U	5			Southern Cross Univ	4	BMJ QUALITY & SAFETY	1
Das S	5			Southwest Autism Res & Resource Ctr	4	BMJ SUPPORTIVE & PALLIATIVE CARE	1
Davies EB	5			Southwest Univ	4	BONE & JOINT RESEARCH	1
Davis B	5			Stockholms Sjukhem	4	BONE MARROW TRANSPLANTATION	1
Davis JL	5			Strongest Families Inst	4	BORDERLINE PERSONALITY DISORDER AND EMOTION DYSREGULATION	1
Davis T	5			SUNY Binghamton	4	BRAIN PLASTICITY: DEVELOPMENT AND AGING	1
de Strooper B	5			Tech Univ	4	BRAIN RESEARCH REVIEWS	1
De Vanna F	5			Thomas More Univ Appl Sci	4	BRAIN STRUCTURE & FUNCTION	1
de Vries H	5			Thresholds	4	BRAZILIAN JOURNAL OF PSYCHIATRY	1
de Witte LP	5			Thresholds Inc	4	BREAST CANCER RESEARCH	1
Demetrovics Z	5			TIRR Mem Hermann	4	BREAST CANCER RESEARCH AND TREATMENT	1
Denne M	5			TNO VU VUmc	4	BREAST CARE	1
Dennis ML	5			Tokyo Med & Dent Univ	4	BRITISH EDUCATIONAL RESEARCH JOURNAL	1
Denollet J	5			Tokyo Metropolitan Univ	4	BRITISH JOURNAL OF HOSPITAL MEDICINE	1
Dev P	5			Tokyo Univ Sci	4	BRITISH JOURNAL OF OPHTHALMOLOGY	1
Diaz-Garcia A	5			United Arab Emirates Univ	4	BRITISH JOURNAL OF PSYCHOLOGY	1
Ding Y	5			Univ Alaska Anchorage	4	BRITISH JOURNAL OF RADIOLOGY	1
Dirkse D	5			Univ Antioquia	4	BRITISH JOURNAL OF SURGERY	1
Docherty JP	5			Univ Antofagasta	4	BRITISH MEDICAL BULLETIN	1
Dolemeyer R	5			Univ Basel Hosp	4	BULLETIN DU CANCER	1
Domhardt M	5			Univ Bedfordshire	4	BULLETIN OF THE AMERICAN ACADEMY OF PSYCHIATRY AND THE LAW	1
Donders R	5			Univ Bremen	4	BULLETIN OF THE BRITISH PSYCHOLOGICAL SOCIETY	1
Doraiswamy PM	5			Univ Bretagne Occidentale	4	CA-A CANCER JOURNAL FOR CLINICIANS	1
Dorow M	5			Univ Bucharest	4	CAMBRIDGE QUARTERLY OF HEALTHCARE ETHICS	1
Doumas DM	5			Univ Campus Biomed	4	CANADIAN JOURNAL OF ANAESTHESIA-JOURNAL CANADIEN D ANESTHESIE	1
Doyle C	5			Univ Complutense	4	CANADIAN JOURNAL OF BEHAVIOURAL SCIENCE-REVUE CANADIENNE DES SCIENCES DU COMPORTEMENT	1
Duffy D	5			Univ Desarrollo	4	CANADIAN JOURNAL OF DIETETIC PRACTICE AND RESEARCH	1
Duggleby W	5			Univ Educ Schwabisch Gmund	4	CANADIAN JOURNAL OF FOREST RESEARCH-REVUE CANADIENNE DE RECHERCHE FORESTIERE	1
Dwolatzky T	5			Univ Foggia	4	CANADIAN JOURNAL OF GASTROENTEROLOGY AND HEPATOLOGY	1
Dwyer DB	5			Univ Frankfurt	4	CANADIAN JOURNAL OF PHYSIOLOGY AND PHARMACOLOGY	1
Dyson MP	5			Univ Grenoble Alpes	4	CANADIAN JOURNAL OF PLANT SCIENCE	1
Egede LE	5			Univ Halle Wittenberg	4	CANADIAN JOURNAL OF SCHOOL PSYCHOLOGY	1
Ehde DM	5			Univ Hildesheim	4	CANADIAN JOURNAL OF SURGERY	1
Eichen DM	5			Univ Hosp Basel	4	CANADIAN JOURNAL OF UROLOGY	1
Emmelkamp P	5			Univ Hosp Copenhagen	4	CANADIAN VETERINARY JOURNAL-REVUE VETERINAIRE CANADIENNE	1
Eriksson MCM	5			Univ Hosp Freiburg	4	CANCER EPIDEMIOLOGY BIOMARKERS & PREVENTION	1
Estrada Y	5			Univ Hosp Infanta Elena	4	CANCER INVESTIGATION	1
Etchemendy E	5			Univ Hosp Joan XXIII	4	CANCER TREATMENT REVIEWS	1
Evans J	5			Univ Hosp North Norway	4	CARBOHYDRATE POLYMERS	1
Fagiolini A	5			Univ Hosp Psychiat Zurich	4	CARDIOLOGY	1
Fagundo AB	5			Univ Hosp Ulm	4	CARDIOLOGY CLINICS	1
Falkmer M	5			Univ Hradec Kralove	4	CARDIOLOGY IN THE YOUNG	1
Fan Y	5			Univ Innsbruck	4	CARDIOVASCULAR DIAGNOSIS AND THERAPY	1
Farmer A	5			Univ Int Catalunya	4	CARDIOVASCULAR RESEARCH	1
Feil EG	5			Univ Ioannina	4	CARDIOVASCULAR THERAPY AND PREVENTION	1
Felder JN	5			Univ Kebangsaan Malaysia	4	CARIES RESEARCH	1
Ferguson CJ	5			Univ Kiel	4	CBE-LIFE SCIENCES EDUCATION	1
Fichter MM	5			Univ Klinikum Munster	4	CELL ADHESION & MIGRATION	1
Firebaugh ML	5			Univ Las Vegas	4	CELL DEATH & DISEASE	1
Flury SC	5			Univ Liverpool Liverpool Sch Trop Med	4	CELL DEATH DISCOVERY	1
Forbes A	5			Univ Macedonia	4	CELL PROLIFERATION	1
Francke AL	5			Univ Mannheim	4	CELL SIGNALING, TRANSCRIPTION, AND TRANSLATION AS THERAPEUTIC TARGETS	1
Franco-Martin M	5			Univ Massachusetts Boston	4	CELLULAR AND MOLECULAR LIFE SCIENCES	1
Freyberger HJ	5			Univ Med Ctr Mainz	4	CELLULAR AND MOLECULAR NEUROBIOLOGY	1
Frick A	5			Univ Navarra	4	CELLULAR SIGNALLING	1
Frueh BC	5			Univ New Hampshire	4	CENTRAL EUROPEAN JOURNAL OF PUBLIC HEALTH	1
Fuhr K	5			Univ North Florida	4	CEPHALALGIA	1
Fung DSS	5			Univ Nova Lisboa	4	CEREBROVASCULAR DISEASES	1
Gaab J	5			Univ Osnabruck	4	CESKA A SLOVENSKA NEUROLOGIE A NEUROCHIRURGIE	1
Ganguli R	5			Univ Paris 11	4	CESKOSLOVENSKA PSYCHOLOGIE	1
Gao Z	5			Univ Paris Est Creteil	4	CHANGING BRAINS APPLYING BRAIN PLASTICITY TO ADVANCE AND RECOVER HUMAN ABILITY	1
Garey L	5			Univ Paris Saclay	4	CHEMICAL PHYSICS LETTERS	1
Gates NJ	5			Univ Patras	4	CHEMMEDCHEM	1
Gau JM	5			Univ Peruana Cayetano Heredia	4	CHILD LANGUAGE TEACHING & THERAPY	1
Gayed A	5			Univ Politecn Cataluna	4	CHILD PSYCHIATRY & HUMAN DEVELOPMENT	1
Geraedts AS	5			Univ Reg Hosp Malaga	4	CHINESE JOURNAL OF PHYSIOLOGY	1
Geraets CNW	5			Univ Rostock	4	CHINESE MEDICAL JOURNAL	1
Geraghty AWA	5			Univ Sci	4	CHIRURG	1
Ghitza UE	5			Univ Seville	4	CHIRURGIA	1
Gilmore AK	5			Univ Skovde	4	CHRONIC DISEASES IN CANADA	1
Giner-Bartolome C	5			Univ So Mississippi	4	CHRONOBIOLOGY INTERNATIONAL	1
Giosan C	5			Univ Split	4	CIENCIA & SAUDE COLETIVA	1
Girgis A	5			Univ St Andrews	4	CIENCIA RURAL	1
Given BA	5			Univ Technol	4	CIRCULATION-CARDIOVASCULAR QUALITY AND OUTCOMES	1
Golant M	5			Univ Teknol PETRONAS	4	CIRCULATION-HEART FAILURE	1
Goldstein LSB	5			Univ Texas Houston	4	CLIMACTERIC	1
Gonzalez A	5			Univ Torino	4	CLINICA CHIMICA ACTA	1
Gonzalez-Blanch C	5			Univ Vigo	4	CLINICA TERAPEUTICA	1
Gonzalez-Robles A	5			Univ Wales	4	CLINICAL AND EXPERIMENTAL IMMUNOLOGY	1
Gordon E	5			Univ West London	4	CLINICAL AND EXPERIMENTAL OPTOMETRY	1
Gottlieb JD	5			Univ Western Cape	4	CLINICAL AND INVESTIGATIVE MEDICINE-MEDECINE CLINIQUE ET EXPERIMENTALE	1
Gottschalk LA	5			Univ Wyoming	4	CLINICAL BREAST CANCER	1
Grassi M	5			Uskudar Univ	4	CLINICAL DRUG INVESTIGATION	1
Greenshaw AJ	5			USN	4	CLINICAL EEG AND NEUROSCIENCE	1
Greenwood K	5			UT Houston Med Sch	4	CLINICAL ELECTROENCEPHALOGRAPHY	1
Grimison P	5			VA New Jersey Hlth Care Syst	4	CLINICAL JOURNAL OF ONCOLOGY NURSING	1
Gronqvist H	5			VA Portland Hlth Care Syst	4	CLINICAL JOURNAL OF SPORT MEDICINE	1
Grover M	5			VA Puget Sound Healthcare Syst	4	CLINICAL NEUROLOGY AND NEUROSURGERY	1
Guillemont J	5			Vestre Viken Hosp Trust	4	CLINICAL OBSTETRICS AND GYNECOLOGY	1
Guldberg K	5			Vet Affairs Boston Healthcare Syst	4	CLINICAL OTOLARYNGOLOGY	1
Gulliver A	5			Vienna Univ Technol	4	CLINICAL RADIOLOGY	1
Guo Y	5			Virenze Inst Mental Hlth Care	4	CLINICAL RESPIRATORY JOURNAL	1
Haas GL	5			VU Univ Med Ctr Amsterdam	4	CLINICAL SIMULATION IN NURSING	1
Hajek T	5			Western Psychiat Inst & Clin	4	CLINICAL TOXICOLOGY	1
Hall A	5			William S Middleton Mem Vet Adm Med Ctr	4	CLUSTER COMPUTING-THE JOURNAL OF NETWORKS SOFTWARE TOOLS AND APPLICATIONS	1
Hallgren M	5			Wright State Univ	4	CNS & NEUROLOGICAL DISORDERS-DRUG TARGETS	1
Halpenny B	5			Zealand Univ Hosp	4	COGNITION	1
Han J	5			Zent Inst Seel Gesundheit	4	COGNITIVE AFFECTIVE & BEHAVIORAL NEUROSCIENCE	1
Han SH	5			Aalto Univ	3	COGNITIVE SYSTEMS RESEARCH	1
Hanson E	5			Aberdeen Royal Infirm	3	COGNITIVE TECHNOLOGY: INSTRUMENTS OF MIND, PROCEEDINGS	1
Hartmann T	5			Acad Sci Czech Republ	3	COLORECTAL DISEASE	1
Hatcher S	5			Acad Sinica	3	COMMUNICATION THEORY	1
Hawkes AL	5			Acibadem Univ	3	COMMUNITY ECOLOGY	1
Hayes C	5			Adv Telecommun Res Inst Int	3	COMPLEXITY	1
Hearps SJC	5			Afyon Kocatepe Univ	3	COMPUTATIONAL INTELLIGENCE	1
Heim E	5			Agcy Sci Technol & Res	3	COMPUTATIONAL INTELLIGENCE AND NEUROSCIENCE	1
Heimberg RG	5			Akdeniz Univ	3	COMPUTATIONAL SCIENCE - ICCS 2003, PT III, PROCEEDINGS	1
Hein M	5			Alan Turing Inst	3	COMPUTER AIDED SURGERY	1
Heinrich M	5			Alexandru Ioan Cuza Univ	3	COMPUTER COMMUNICATIONS	1
Hendershot CS	5			Alexianer St Joseph Krankenhaus	3	COMPUTER GRAPHICS-US	1
Hennemann S	5			Alzheimer Nederland	3	COMPUTER SCIENCE AND INFORMATION SYSTEMS	1
Herpertz SC	5			Ankara Univ	3	COMPUTER SPEECH AND LANGUAGE	1
Herrman H	5			Anna Freud Natl Ctr Children & Families	3	COMPUTER SUPPORTED COOPERATIVE WORK-THE JOURNAL OF COLLABORATIVE COMPUTING	1
Hewitt C	5			APT Fdn	3	COMPUTER VISION AND IMAGE UNDERSTANDING	1
Hides L	5			Aragon Inst Hlth Res IIS Aragon	3	COMPUTERIZED MEDICAL IMAGING AND GRAPHICS	1
Higbee TS	5			Aratama Kokorono Clin	3	COMPUTERS & ELECTRICAL ENGINEERING	1
Hilbert A	5			Ariel Univ	3	COMPUTERS & GEOSCIENCES	1
Hiller W	5			Arq Psychotrauma Expert Grp	3	COMPUTERS & GRAPHICS-UK	1
Himelhoch S	5			Ashridge Business Sch	3	COMPUTING IN SCIENCE & ENGINEERING	1
Himle JA	5			Atlanta VA Med Ctr	3	COMUNICAR	1
Hishikawa N	5			Atlanta Vet Affairs Med Ctr	3	CONGENITAL HEART DISEASE	1
Hodges L	5			Attridge Consulting Inc	3	CONTACT LENS & ANTERIOR EYE	1
Hoey J	5			Australian & New Zealand Urogenital & Prostate AN	3	CONTEMPORARY PSYCHOLOGY	1
Hofmann SG	5			Australian Prostate Canc Res	3	CONTRACEPTION	1
Hoifodt RS	5			Bambino Gesu Pediat Hosp	3	CORTEX	1
Holloway J	5			Bartimeus	3	COUNSELING PSYCHOLOGIST	1
Hong ER	5			Barts Hlth NHS Trust	3	CRIMINAL BEHAVIOUR AND MENTAL HEALTH	1
Hong S	5			Baycrest Ctr Geriatr Care	3	CRIMINAL JUSTICE AND BEHAVIOR	1
Hood K	5			BC Childrens & Womens Hosp	3	CRITICAL CARE MEDICINE	1
Hoschl C	5			Beaumont Hosp	3	CRITICAL PUBLIC HEALTH	1
Hu XY	5			Beer Yaakov Mental Hlth Ctr	3	CRITICAL REVIEWS IN BIOTECHNOLOGY	1
Huber J	5			Bellvitge Univ Hosp IDIBELL	3	CRITICAL REVIEWS IN ENVIRONMENTAL SCIENCE AND TECHNOLOGY	1
Huckvale K	5			BlackThorn Therapeut	3	CRITICAL REVIEWS IN FOOD SCIENCE AND NUTRITION	1
Hughes EM	5			Blekinge Inst Technol	3	CTS-CLINICAL AND TRANSLATIONAL SCIENCE	1
Huijnen CAGJ	5			Brain & Cognit Discovery Fdn	3	CULTURAL DIVERSITY & ETHNIC MINORITY PSYCHOLOGY	1
Humm LB	5			Brighton & Sussex Med Sch	3	CULTURAL STUDIES REVIEW	1
Imai H	5			Brock Univ	3	CURRENT COMPUTER-AIDED DRUG DESIGN	1
Jain S	5			Brunel Univ	3	CURRENT DRUG DELIVERY	1
Jardri R	5			Buck Inst Res Aging	3	CURRENT DRUG METABOLISM	1
Jensen MP	5			Bulent Ecevit Univ	3	CURRENT HIV RESEARCH	1
Jeong H	5			Cabrini Hlth	3	CURRENT MEDICAL SCIENCE	1
Johansson M	5			Cairo Univ	3	CURRENT MOLECULAR MEDICINE	1
Johnson A	5			Caldwell Univ	3	CURRENT NEUROPHARMACOLOGY	1
Johnson K	5			Calif Pacific Med Ctr	3	CURRENT OPINION IN BIOTECHNOLOGY	1
Jolstedt M	5			CALTECH	3	CURRENT OPINION IN CARDIOLOGY	1
Jones A	5			Cambridgeshire & Peterborough NHS Fdn Trust	3	CURRENT OPINION IN DRUG DISCOVERY & DEVELOPMENT	1
Jouvent R	5			CAMH	3	CURRENT OPINION IN INVESTIGATIONAL DRUGS	1
Jung D	5			Canc Support Community	3	CURRENT OPINION IN MOLECULAR THERAPEUTICS	1
Kahn RS	5			Cardiff Metropolitan Univ	3	CURRENT OPINION IN NEUROLOGY	1
Kanera IM	5			Castle Peak Hosp	3	CURRENT OPINION IN OBSTETRICS & GYNECOLOGY	1
Karnik NS	5			Cent & North West London NHS Fdn Trust	3	CURRENT OPINION IN PEDIATRICS	1
Ke FF	5			Cent Manchester Univ Hosp NHS Fdn Trust	3	CUTIS	1
Keefe RSE	5			Cent Univ South Bihar	3	DALTON TRANSACTIONS	1
Kerse N	5			CHA Univ	3	DANISH MEDICAL BULLETIN	1
Khodayari-Rostamabad A	5			Chalmers Univ Technol	3	DANISH MEDICAL JOURNAL	1
Kihlgren M	5			Charles Darwin Univ	3	DARU-JOURNAL OF PHARMACEUTICAL SCIENCES	1
Kikuchi T	5			Charles Sturt Univ	3	DENTAL MATERIALS JOURNAL	1
Killgore WDS	5			Charlie Norwood VA Med Ctr	3	DEPRESSIVE DISORDERS: MECHANISMS, MEASUREMENT AND MANAGEMENT	1
Kim HC	5			Chelsea & Westminster Hosp	3	DEVELOPMENTAL AND COMPARATIVE IMMUNOLOGY	1
Kim MS	5			Cherry Hlth	3	DIABETES	1
Kimura M	5			Chi Mei Med Ctr	3	DIABETOLOGIA	1
King A	5			Childrens Hosp Eastern Ontario	3	DIAGNOSTIC AND INTERVENTIONAL RADIOLOGY	1
Kingston D	5			Childrens Mercy Hosp	3	DIAGNOSTIC CYTOPATHOLOGY	1
Kirkwood MW	5			Childrens Natl Hlth Syst	3	DIGESTIVE DISEASES AND SCIENCES	1
Kladnitski N	5			China Japan Friendship Hosp	3	DISCOVERY MEDICINE	1
Kleiboer AM	5			CHU Caen	3	DISEASE MODELS & MECHANISMS	1
Kleinstauber M	5			CHU Clermont Ferrand	3	DREAMING	1
Kline A	5			CHU Montpellier	3	DRUG DELIVERY AND TRANSLATIONAL RESEARCH	1
Klinger E	5			CHU Nantes	3	DRUG DISCOVERY TODAY	1
Knickenberg RJ	5			Chungbuk Natl Univ	3	DRUG INFORMATION JOURNAL	1
Kok RN	5			Chungbuk Natl Univ Hosp	3	DRUG METABOLISM AND PHARMACOKINETICS	1
Konstantas D	5			Churchill Hosp	3	DRUGS & AGING	1
Krafft J	5			CIBER Physiopathol Obes & Nutr CIBERobn	3	DRUGS OF THE FUTURE	1
Krijn M	5			CIBEROBN	3	EARLY CHILD DEVELOPMENT AND CARE	1
Ku J	5			CIBERSAM Biomed Res Networking Ctr Mental Hlth	3	EARLY CHILDHOOD RESEARCH QUARTERLY	1
Kumar A	5			Cincinnati Childrens Hosp	3	EASTERN MEDITERRANEAN HEALTH JOURNAL	1
Kumar S	5			Cincinnati VA Med Ctr	3	EBIOMEDICINE	1
Kunugi H	5			Coll Med	3	ECHOCARDIOGRAPHY-A JOURNAL OF CARDIOVASCULAR ULTRASOUND AND ALLIED TECHNIQUES	1
Kwon JG	5			Coll William & Mary	3	ECOLOGICAL ENGINEERING	1
Kwon JH	5			Colorado Sch Publ Hlth	3	ECOLOGY	1
Lam LT	5			Commonwealth Sci & Ind Res Org	3	EDUCATIONAL PHILOSOPHY AND THEORY	1
Lam RW	5			Complejo Hosp Univ Vigo	3	EDUCATIONAL RESEARCH	1
Lancon C	5			Concordia Univ	3	EDUCATIONAL RESEARCH REVIEW	1
Landau S	5			Consorcio Hosp Prov Castellon	3	ELECTROENCEPHALOGRAPHY AND CLINICAL NEUROPHYSIOLOGY	1
Lanovaz MJ	5			Copenhagen Univ Hosp Hvidovre	3	ELECTRONIC LIBRARY	1
Lanzenberger R	5			CSIC	3	ELEKTRONIKA IR ELEKTROTECHNIKA	1
Lautenschlager NT	5			CSIRO Hlth & Biosecur	3	ELIFE	1
Lawrence KA	5			CTAD	3	ELT JOURNAL	1
Leach LS	5			Ctr Eating Disorders Ursula	3	EMBO JOURNAL	1
Lee JE	5			Ctr Psychotherapy Res	3	EMERGENCY MEDICINE INTERNATIONAL	1
Lee JS	5			Cumbria Partnership NHS Fdn Trust	3	EMERGING AND RE-EMERGING VIRAL INFECTIONS: ADVANCES IN MICROBIOLOGY, INFECTIOUS DISEASES AND PUBLIC HEALTH, VOL 6	1
Lee SK	5			Cure Parkinsons Trust	3	ENDOCRINE	1
Lewis C	5			Daegu Univ	3	ENDOCRINOLOGY AND METABOLISM CLINICS OF NORTH AMERICA	1
Li JJ	5			Dalian Med Univ	3	ENDOSCOPY	1
Li S	5			Danube Univ Krems	3	ENEURO	1
Liang Y	5			Dartmouth Hitchcock	3	ENVIRONMENT INTERNATIONAL	1
Lidbetter N	5			Dean Fdn Hlth Res & Educ	3	ENVIRONMENTAL HEALTH	1
Lin CY	5			Denver Hlth Med Ctr	3	ENVIRONMENTAL TECHNOLOGY	1
Lin L	5			Dept Neurol	3	EPMA JOURNAL	1
Linardon J	5			Domus Maxima Care Ctr	3	EQUINE VETERINARY EDUCATION	1
Lingley-Pottie P	5			Donald & Barbara Zucker Sch Med Hofstra Northwell	3	ERGONOMICS	1
Lipton RB	5			Dong A Univ	3	ETHIOPIAN MEDICAL JOURNAL	1
Liu P	5			DP Tonder	3	EURASIP JOURNAL ON IMAGE AND VIDEO PROCESSING	1
Liu W	5			Duke Natl Univ Singapore	3	EUROPEAN ANNALS OF OTORHINOLARYNGOLOGY-HEAD AND NECK DISEASES	1
Liu X	5			Duke NUS	3	EUROPEAN ARCHIVES OF OTO-RHINO-LARYNGOLOGY	1
Livingston PM	5			Durham VA Hlth Care Syst	3	EUROPEAN EARLY CHILDHOOD EDUCATION RESEARCH JOURNAL	1
Llabres J	5			Duy Tan Univ	3	EUROPEAN GERIATRIC MEDICINE	1
Lober WB	5			East China Normal Univ	3	EUROPEAN JOURNAL OF CLINICAL INVESTIGATION	1
Loewenstein DA	5			East Tennessee State Univ	3	EUROPEAN JOURNAL OF HEALTH ECONOMICS	1
Lopez AM	5			Eastern Colorado Hlth Care Syst	3	EUROPEAN JOURNAL OF PAEDIATRIC NEUROLOGY	1
Lorian CN	5			Eastern Michigan Univ	3	EUROPEAN JOURNAL OF PERSONALITY	1
Lovestone S	5			Ecole Normale Super	3	EUROPEAN JOURNAL OF PHARMACOLOGY	1
Lucassen M	5			Edge Hill Univ	3	EUROPEAN JOURNAL OF SURGICAL ONCOLOGY	1
Lucassen MFG	5			Edinburgh Napier Univ	3	EUROPEAN JOURNAL OF TEACHER EDUCATION	1
Ludtke T	5			Edith Nourse Rogers Mem VA Med Ctr	3	EUROPEAN RADIOLOGY	1
Lueken U	5			Edward Hines Jr VA Hosp	3	EUROPEAN REVIEW FOR MEDICAL AND PHARMACOLOGICAL SCIENCES	1
Luik AI	5			eHub Hlth Pty Ltd	3	EUROPEAN REVIEW OF APPLIED PSYCHOLOGY-REVUE EUROPEENNE DE PSYCHOLOGIE APPLIQUEE	1
Luo Y	5			Eisai Inc	3	EUROPEAN REVIEW OF SOCIAL PSYCHOLOGY	1
Lyles MF	5			EMGO Inst	3	EUROPEAN UROLOGY	1
Lyneham HJ	5			Epworth Prostate Ctr	3	EUROPEAN UROLOGY FOCUS	1
Ma SS	5			Evangel Hosp Alsterdorf	3	EVALUATION & THE HEALTH PROFESSIONS	1
Mackintosh B	5			Evanston NW Healthcare	3	EVIDENCE-BASED COMPLEMENTARY AND ALTERNATIVE MEDICINE	1
Mahoney DF	5			Evolut Hlth Syst Inc	3	EVOLUTION PSYCHIATRIQUE	1
Mansson KNT	5			Fac Med	3	EXERCISE ON BRAIN HEALTH	1
Marcus MD	5			Fasa Univ Med Sci	3	EXPERIMENTAL AND CLINICAL TRANSPLANTATION	1
Marshall J	5			Fdn Bruno Kessler	3	EXPERT OPINION ON DRUG DELIVERY	1
Marshall JM	5			Fdn Jimenez Diaz Hosp	3	EXPERT OPINION ON DRUG SAFETY	1
Martin J	5			Fed Ctr Hlth Educ BZgA	3	EXPERT REVIEW OF PROTEOMICS	1
Martin JL	5			Fed Univ Rio De Janeiro IPUB UFRJ	3	FACIAL PLASTIC SURGERY CLINICS OF NORTH AMERICA	1
Masters CL	5			FernFH Distance Learning Univ Appl Sci	3	FAMILIES IN SOCIETY-THE JOURNAL OF CONTEMPORARY SOCIAL SERVICES	1
Mattsson S	5			Finnish Inst Occupat Hlth	3	FAMILY MEDICINE	1
Matu S	5			Flevo Hosp	3	FAMILY PROCESS	1
Mayer KH	5			Florida A&M Univ	3	FEBS JOURNAL	1
Mayorga NA	5			FNSP Hradec Kralove	3	FEMALE PELVIC MEDICINE AND RECONSTRUCTIVE SURGERY	1
McClay CA	5			Fox Chase Canc Ctr	3	FETAL DIAGNOSIS AND THERAPY	1
McEnery C	5			Frankfurt Univ Appl Sci	3	FIELD CROPS RESEARCH	1
McLoughlin DM	5			FRC	3	FITOTERAPIA	1
Meiland FJM	5			Friedrich Alexander Univ	3	FOLIA PSYCHIATRICA ET NEUROLOGICA JAPONICA	1
Mello MJ	5			Friedrich Alexander Univ Erlangen Nurnberg FAU	3	FOOD & FUNCTION	1
Menza M	5			Fujian Med Univ	3	FOOD RESEARCH INTERNATIONAL	1
Menzies R	5			Garvan Inst Med Res	3	FOOD SCIENCE AND HUMAN WELLNESS	1
Metsemakers JFM	5			Gen Hosp Villalba	3	FOREIGN LANGUAGE ANNALS	1
Miaskowski C	5			German Canc Res Ctr	3	FROM ACTION TO COGNITION	1
Michalak EE	5			GlaxoSmithKline	3	FRONTIERS IN CARDIOVASCULAR MEDICINE	1
Miller CB	5			Glenrose Rehabil Hosp	3	FRONTIERS IN CELLULAR NEUROSCIENCE	1
Miller CJ	5			Glenside Hosp	3	FRONTIERS IN CHEMISTRY	1
Miller ME	5			Goethe Univ	3	FRONTIERS IN GENETICS	1
Millings A	5			Goldsmiths Univ London	3	FRONTIERS IN NUTRITION	1
Milner A	5			Govt Med Coll	3	FRONTIERS IN PEDIATRICS	1
Mitchell PB	5			Grand Valley State Univ	3	FRONTIERS IN PHYSIOLOGY	1
Mittag O	5			Greater Manchester West Mental Hlth Fdn Trust	3	FRONTIERS IN SURGERY	1
Mogoase C	5			Gregorio Maranon Hlth Res Inst	3	FRONTIERS IN VETERINARY SCIENCE	1
Mol M	5			Halmstad Univ	3	FRONTIERS OF INFORMATION TECHNOLOGY & ELECTRONIC ENGINEERING	1
Moore BA	5			Hamad Bin Khalifa Univ	3	FUNCTIONAL NEUROLOGY	1
Moore M	5			Hampstead Rehabil Ctr	3	FUTURE GENERATION COMPUTER SYSTEMS-THE INTERNATIONAL JOURNAL OF ESCIENCE	1
Moreno MA	5			Hanoi Med Univ	3	G3-GENES GENOMES GENETICS	1
Morimoto SS	5			Harvard Longwood Psychiat Residency Training Prog	3	GASTRIC CANCER	1
Morin CM	5			Hazelden Fdn	3	GASTROENTEROLOGY NURSING	1
Morris S	5			HCPA	3	GASTROENTEROLOGY RESEARCH AND PRACTICE	1
Morriss R	5			Headspace Natl Youth Mental Hlth Fdn	3	GENERAL PHYSIOLOGY AND BIOPHYSICS	1
Mouchabac S	5			Healthcare Technol Syst LLC	3	GENES BRAIN AND BEHAVIOR	1
Muench F	5			Helios Hanseklinikum Stralsund	3	GERIATRICS	1
Muramatsu T	5			Helse Fonna HF	3	GINEKOLOGIA POLSKA	1
Murfield J	5			Helsinki Univ Cent Hosp	3	GIORNALE DI GERONTOLOGIA	1
Murray K	5			Heriot Watt Univ	3	GISCIENCE & REMOTE SENSING	1
Myers KM	5			Hermanas Hosp	3	GLOBAL HEALTH ACTION	1
Nakagawa A	5			Hines VA Med Ctr	3	GLOBAL SPINE JOURNAL	1
Nakonezny PA	5			Hiram Coll	3	GREEN CHEMISTRY	1
Narzisi A	5			Hlth Wave Co Ltd	3	GROUP DYNAMICS-THEORY RESEARCH AND PRACTICE	1
Nauta MH	5			Hofstra Univ	3	GROUP PROCESSES & INTERGROUP RELATIONS	1
Neal B	5			Hop St Anne	3	GYNECOLOGIC AND OBSTETRIC INVESTIGATION	1
Neely L	5			Hop Univ Strasbourg	3	GYNECOLOGIC ONCOLOGY	1
Neerincx MA	5			Hosp 12 Octubre	3	HEALTH & SOCIAL WORK	1
Nestoriuc Y	5			Hosp Clin Porto Alegre	3	HEALTH CARE ANALYSIS	1
Ng ED	5			Hosp Clin San Carlos	3	HEALTH CARE MANAGEMENT SCIENCE	1
Nielsen J	5			Hosp Mar	3	HEALTH EDUCATION JOURNAL	1
Nitsch RM	5			Hosp Mataro	3	HEALTH INFORMATION MANAGEMENT JOURNAL	1
Nugent M	5			Hosp St Joan de Deu Barcelona	3	HEALTH POLICY AND PLANNING	1
O'Connor K	5			Hosp Sureste	3	HEALTH PROMOTION JOURNAL OF AUSTRALIA	1
O'Hanlon P	5			Hosp Univ Canarias	3	HEALTH RISK & SOCIETY	1
Oehler C	5			Hosp Univ Penn	3	HEALTHCARE-THE JOURNAL OF DELIVERY SCIENCE AND INNOVATION	1
Ohtake Y	5			Hosp Univ Vall dHebron	3	HEART	1
Oldenburg HSA	5			Huddinge Univ Hosp	3	HEART LUNG AND CIRCULATION	1
Olff M	5			Iberoamer Cochrane Ctr	3	HERD-HEALTH ENVIRONMENTS RESEARCH & DESIGN JOURNAL	1
Olsen D	5			Icon Patient Reported Outcomes	3	HIGH-PERFORMANCE COMPUTING AND NETWORKING, PROCEEDINGS	1
Olson E	5			iConcipio Ltd	3	HIGHER EDUCATION RESEARCH & DEVELOPMENT	1
Olver I	5			ICREA	3	HIP INTERNATIONAL	1
Onnela JP	5			IDEO	3	HISPANIC JOURNAL OF BEHAVIORAL SCIENCES	1
Ott BR	5			IIS Aragon	3	HIV CLINICAL TRIALS	1
Ownsworth T	5			Imperial Coll	3	HIV MEDICINE	1
Pabst A	5			In Silico Biosci Inc	3	HOLISTIC NURSING PRACTICE	1
Pal K	5			Indiana State Univ	3	HONG KONG JOURNAL OF OCCUPATIONAL THERAPY	1
Pantelis C	5			Indraprastha Inst Informat Technol	3	HONG KONG MEDICAL JOURNAL	1
Parikh SV	5			Informat Technol Inst	3	HRC-JOURNAL OF HIGH RESOLUTION CHROMATOGRAPHY	1
Park D	5			Innovat Res & Training	3	HUMAN COMMUNICATION RESEARCH	1
Park Y	5			Inst Catala Neurociencies Aplicades	3	HUMAN FACTORS	1
Pasarelu CR	5			Inst Invest Sanitaria Aragon	3	HUMAN GENE THERAPY METHODS	1
Patel S	5			Inst Psychiat Psychol & Neurosci	3	HUMAN GENETICS	1
Patterson B	5			Interact Educ Syst Ltd	3	HUMAN MUTATION	1
Patterson T	5			Interapy PLC	3	HUMAN RESOURCE DEVELOPMENT QUARTERLY	1
Patton GC	5			Interdisciplinary Ctr IDC	3	IDEGGYOGYASZATI SZEMLE-CLINICAL NEUROSCIENCE	1
Pe-Romashko K	5			Iran Univ Med Sci	3	IDENTIFYING AND ADDRESSING THE SOCIAL ISSUES EXPERIENCED BY INDIVIDUALS WITH IDD	1
Penelo E	5			IRCCS Fdn Stella Maris	3	IEEE CONSUMER ELECTRONICS MAGAZINE	1
Perez-Ara MA	5			IRCCS Santa Lucia Fdn	3	IEEE ELECTRON DEVICE LETTERS	1
Perkhounkova Y	5			Ist Italiano Tecnol	3	IEEE ENGINEERING IN MEDICINE AND BIOLOGY MAGAZINE	1
Perry KN	5			Ist Ric Farmacol Mario Negri	3	IEEE INDUSTRY APPLICATIONS MAGAZINE	1
Pinto AG	5			Istanbul Univ Cerrahpasa	3	IEEE INSTRUMENTATION & MEASUREMENT MAGAZINE	1
Pla-Sanjuanelo J	5			Jagiellonian Univ	3	IEEE INTELLIGENT SYSTEMS	1
Polsky D	5			Jahangirnagar Univ	3	IEEE INTERNET OF THINGS JOURNAL	1
Porter LS	5			Janssen Pharmaceut NV	3	IEEE JOURNAL OF TRANSLATIONAL ENGINEERING IN HEALTH AND MEDICINE-JTEHM	1
Potterton R	5			Jaume Univ	3	IEEE LATIN AMERICA TRANSACTIONS	1
Potvin S	5			Jena Univ Hosp	3	IEEE PULSE	1
Pratap A	5			Jeroen Bosch Hosp	3	IEEE ROBOTICS & AUTOMATION MAGAZINE	1
Prins JB	5			Jockey Club Ctr Posit Ageing	3	IEEE TRANSACTIONS ON COGNITIVE AND DEVELOPMENTAL SYSTEMS	1
Raes F	5			Johannes Kepler Univ Linz	3	IEEE TRANSACTIONS ON KNOWLEDGE AND DATA ENGINEERING	1
Rathnayake S	5			John H Stroger Jr Hosp Cook Cty	3	IEEE TRANSACTIONS ON MEDICAL IMAGING	1
Reeder C	5			John Hunter Hosp	3	IEEE TRANSACTIONS ON PROFESSIONAL COMMUNICATION	1
Reid SC	5			Johns Hopkins Sch Publ Hlth	3	IEICE TRANSACTIONS ON INFORMATION AND SYSTEMS	1
Reins JA	5			Johns Hopkins Univ Hosp	3	IET SOFTWARE	1
Richardson B	5			Joint Base Lewis McChord	3	IET SYSTEMS BIOLOGY	1
Rini C	5			Justus Liebig Univ Giessen	3	INDIAN JOURNAL OF SURGERY	1
Ritvo P	5			Kangdong Sacred Heart Hosp	3	INDOOR AND BUILT ENVIRONMENT	1
Roberts P	5			Kangwon Natl Univ Hosp	3	INDUSTRIAL & ENGINEERING CHEMISTRY RESEARCH	1
Robillard JM	5			Kaohsiung Chang Gung Mem Hosp	3	INDUSTRIAL ROBOT-THE INTERNATIONAL JOURNAL OF ROBOTICS RESEARCH AND APPLICATION	1
Rockwood K	5			Kaohsiung Municipal Hsiaokang Hosp	3	INFORMATION SCIENCES	1
Roddy MK	5			Karl Franzens Univ Graz	3	INNOVATIONS IN EDUCATION AND TEACHING INTERNATIONAL	1
Rohde P	5			Karolinska Inst Disabil Res	3	INNOVATIVE FOOD SCIENCE & EMERGING TECHNOLOGIES	1
Rosenberg L	5			Kaunas Univ Technol	3	INSTRUCTIONAL SCIENCE	1
Rosso I	5			Kbo Inn Salzach Klinikum	3	INTERACTIVE CARDIOVASCULAR AND THORACIC SURGERY	1
Rothenberger SD	5			King Faisal Univ	3	INTERFACE FOCUS	1
Rouget P	5			Kings Coll Hosp NHS Fdn Trust	3	INTERNATIONAL ARCHIVES OF OCCUPATIONAL AND ENVIRONMENTAL HEALTH	1
Rousseau A	5			KKH Kaufmann Krankenkasse	3	INTERNATIONAL DENTAL JOURNAL	1
Roy S	5			Kochi Univ	3	INTERNATIONAL FORUM OF ALLERGY & RHINOLOGY	1
Rumsey N	5			Korea Inst Sci & Technol	3	INTERNATIONAL HEALTH	1
Runfola CD	5			Kyorin Univ	3	INTERNATIONAL IMMUNOPHARMACOLOGY	1
Ruzek JI	5			Kyoto Inst Technol	3	INTERNATIONAL JOURNAL OF APPLIED ELECTROMAGNETICS AND MECHANICS	1
Ryu JH	5			Landspitali Univ Hosp	3	INTERNATIONAL JOURNAL OF ARTIFICIAL ORGANS	1
Saito Y	5			Laureate Inst Brain Res	3	INTERNATIONAL JOURNAL OF BEHAVIORAL NUTRITION AND PHYSICAL ACTIVITY	1
Salize HJ	5			Lega del Filo dOro Res Ctr	3	INTERNATIONAL JOURNAL OF CARDIOLOGY	1
Sanci L	5			Leibniz Inst Prevent Res & Epidemiol BIPS	3	INTERNATIONAL JOURNAL OF CLINICAL PHARMACY	1
Sanders M	5			Leiden Inst Brain & Cognit	3	INTERNATIONAL JOURNAL OF COMMUNICATION	1
Santesteban-Echarri O	5			Lentis Psychiat Inst	3	INTERNATIONAL JOURNAL OF COMPUTER ASSISTED RADIOLOGY AND SURGERY	1
Sapiro G	5			Lifeline Australia	3	INTERNATIONAL JOURNAL OF CORPUS LINGUISTICS	1
Sarris J	5			London Hlth Sci Ctr	3	INTERNATIONAL JOURNAL OF DATA MINING AND BIOINFORMATICS	1
Sato Y	5			Long Isl Univ	3	INTERNATIONAL JOURNAL OF DERMATOLOGY	1
Schade-Brittinger C	5			Loughborough Univ	3	INTERNATIONAL JOURNAL OF DEVELOPMENTAL NEUROSCIENCE	1
Schieltz KM	5			Luebeck Univ	3	INTERNATIONAL JOURNAL OF EDUCATIONAL RESEARCH	1
Schmidt F	5			LVR Klin Bonn	3	INTERNATIONAL JOURNAL OF FORENSIC MENTAL HEALTH	1
Schnall R	5			Mackay Med Coll	3	INTERNATIONAL JOURNAL OF GENERAL MEDICINE	1
Schulz R	5			Mackay Mem Hosp	3	INTERNATIONAL JOURNAL OF GEOGRAPHICAL INFORMATION SCIENCE	1
Schuurmans J	5			Maine Med Ctr	3	INTERNATIONAL JOURNAL OF GERONTOLOGY	1
Schwartz J	5			Manchester Acad Hlth Sci Ctr	3	INTERNATIONAL JOURNAL OF GYNECOLOGICAL CANCER	1
Scogin F	5			Massachusetts Dept Mental Hlth	3	INTERNATIONAL JOURNAL OF INDUSTRIAL ERGONOMICS	1
Scott J	5			Massachusetts Mental Hlth Ctr	3	INTERNATIONAL JOURNAL OF INTERACTIVE MULTIMEDIA AND ARTIFICIAL INTELLIGENCE	1
Segrin C	5			Mater Misericordiae Univ Hosp	3	INTERNATIONAL JOURNAL OF INTERCULTURAL RELATIONS	1
Selkoe DJ	5			Max Planck Inst Human Cognit & Brain Sci	3	INTERNATIONAL JOURNAL OF LAW AND PSYCHIATRY	1
Severens JL	5			Maxima Med Ctr	3	INTERNATIONAL JOURNAL OF LOWER EXTREMITY WOUNDS	1
Shah DV	5			Mayo Clin Jacksonville	3	INTERNATIONAL JOURNAL OF MASS SPECTROMETRY	1
Sharma S	5			MDRC	3	INTERNATIONAL JOURNAL OF MATERIALS & PRODUCT TECHNOLOGY	1
Shaw C	5			Med Coll Georgia	3	INTERNATIONAL JOURNAL OF MENTAL HEALTH PROMOTION	1
Shaw H	5			Med Ctr	3	INTERNATIONAL JOURNAL OF MIDDLE EAST STUDIES	1
Sheehan J	5			Med Univ Lublin	3	INTERNATIONAL JOURNAL OF MOBILE COMMUNICATIONS	1
Shen Y	5			Memory Drops Day Ctr	3	INTERNATIONAL JOURNAL OF MUSIC EDUCATION	1
Sherritt L	5			Menninger Clin	3	INTERNATIONAL JOURNAL OF NEURAL SYSTEMS	1
Shimizu E	5			Mental Hlth Serv Southern Denmark	3	INTERNATIONAL JOURNAL OF NURSING KNOWLEDGE	1
Shum D	5			Mental Illness Res Educ & Clin Ctr	3	INTERNATIONAL JOURNAL OF OBESITY	1
Siegle GJ	5			Merck & Co Inc	3	INTERNATIONAL JOURNAL OF OCCUPATIONAL AND ENVIRONMENTAL HEALTH	1
Siepmann M	5			Metrohlth Med Ctr	3	INTERNATIONAL JOURNAL OF PAEDIATRIC DENTISTRY	1
Sijbrandij M	5			Middlebury Coll	3	INTERNATIONAL JOURNAL OF PATTERN RECOGNITION AND ARTIFICIAL INTELLIGENCE	1
Silfvernagel K	5			Millennium Inst Res Depress & Personal MIDAP	3	INTERNATIONAL JOURNAL OF PEDIATRIC OTORHINOLARYNGOLOGY	1
Simon ES	5			Mind Res Network	3	INTERNATIONAL JOURNAL OF PERIODONTICS & RESTORATIVE DENTISTRY	1
Simon G	5			MindSpot Clin	3	INTERNATIONAL JOURNAL OF PHARMACEUTICS	1
Simpson A	5			Minneapolis VA Hlth Care Syst	3	INTERNATIONAL JOURNAL OF PSYCHOANALYSIS	1
Singh N	5			MIRECC	3	INTERNATIONAL JOURNAL OF PUBLIC HEALTH	1
Skopp NA	5			Monash Univ Malaysia	3	INTERNATIONAL JOURNAL OF QUALITATIVE METHODS	1
Smith AB	5			Mt Sinai St Lukes Hosp	3	INTERNATIONAL JOURNAL OF SEXUAL HEALTH	1
Smith S	5			Municipal Imatra	3	INTERNATIONAL JOURNAL OF SOFTWARE ENGINEERING AND KNOWLEDGE ENGINEERING	1
So WC	5			Musashino Univ	3	INTERNATIONAL JOURNAL OF STD & AIDS	1
Sohn BK	5			N Carolina State Univ	3	INTERNATIONAL JOURNAL OF STRESS MANAGEMENT	1
Solomon B	5			N Dakota State Univ	3	INTERNATIONAL JOURNAL OF STROKE	1
Soucy JN	5			Namseoul Univ	3	INTERNATIONAL JOURNAL OF THE ADDICTIONS	1
Spaniel F	5			Nantes Univ	3	INTERNATIONAL JOURNAL OF TRANSGENDERISM	1
Stancin T	5			Nantong Univ	3	INTERNATIONAL JOURNAL OF UROLOGY	1
Stanley MA	5			Nanyang Technol Univ Singapore	3	INTERNATIONAL JOURNAL ON ARTIFICIAL INTELLIGENCE TOOLS	1
Stavropoulos TG	5			Natl Cent Univ	3	INTERNATIONAL MEDICAL JOURNAL	1
Sterkenburg PS	5			Natl Chung Cheng Univ	3	INTERNET RESEARCH	1
Stice E	5			Natl Coll Ireland	3	INVESTIGATIVE OPHTHALMOLOGY & VISUAL SCIENCE	1
Stinson JN	5			Natl Coll Nat Med	3	IRANIAN JOURNAL OF BASIC MEDICAL SCIENCES	1
Stip E	5			Natl Distance Educ Univ UNED	3	IRANIAN JOURNAL OF PEDIATRICS	1
Stoep AV	5			Natl Healthcare Grp	3	IRBM	1
Stolz T	5			Natl Inst Hlth	3	IRISH JOURNAL OF PSYCHOLOGICAL MEDICINE	1
Storch EA	5			Natl Res Council Italy	3	ISA TRANSACTIONS	1
Strauss B	5			Naval Med Ctr San Diego	3	ITALIAN JOURNAL OF PEDIATRICS	1
Strauss C	5			NCAI	3	ITALIAN JOURNAL OF VASCULAR AND ENDOVASCULAR SURGERY	1
Stuart B	5			Nepean Canc Care Ctr	3	JAMA NEUROLOGY	1
Sugarman DE	5			Nepean Hosp	3	JAMA OTOLARYNGOLOGY-HEAD & NECK SURGERY	1
Sussman S	5			Netherlands Pharmacovigilance Ctr Lareb	3	JAPANESE JOURNAL OF RADIOLOGY	1
Suzuki K	5			New York Presbyterian Hosp	3	JCPSP-JOURNAL OF THE COLLEGE OF PHYSICIANS AND SURGEONS PAKISTAN	1
Svanborg C	5			NHGRI	3	JNCI-JOURNAL OF THE NATIONAL CANCER INSTITUTE	1
Swanson AR	5			NHS Greater Glasgow & Clyde	3	JNP-JOURNAL FOR NURSE PRACTITIONERS	1
Swendeman D	5			NHS Tayside	3	JORNAL DE PEDIATRIA	1
Szecsenyi J	5			Nihon Fukushi Univ	3	JOURNAL FOR HEALTHCARE QUALITY	1
Taheri A	5			NIHR Nottingham Biomed Res Ctr	3	JOURNAL OF AAPOS	1
Tai S	5			NIHR Oxford Hlth Biomed Res Ctr	3	JOURNAL OF ABNORMAL PSYCHOLOGY	1
Tait RJ	5			Ningxia Med Univ	3	JOURNAL OF ADOLESCENT RESEARCH	1
Takahashi M	5			Nippon Med Sch	3	JOURNAL OF AGING AND PHYSICAL ACTIVITY	1
Takano K	5			Nivel	3	JOURNAL OF AGING STUDIES	1
Takemoto M	5			No Arizona Univ	3	JOURNAL OF AGRICULTURAL AND FOOD CHEMISTRY	1
Tallon D	5			Noom Inc	3	JOURNAL OF ALLERGY AND CLINICAL IMMUNOLOGY-IN PRACTICE	1
Tandon N	5			Nordland Hosp Trust	3	JOURNAL OF ALLOYS AND COMPOUNDS	1
Tariq Q	5			North East London NHS Fdn Trust	3	JOURNAL OF APPLIED COMMUNICATION RESEARCH	1
Tarrier N	5			North Florida South Georgia Vet Hlth Syst	3	JOURNAL OF APPLIED DEVELOPMENTAL PSYCHOLOGY	1
Taylor JL	5			NorthShore Univ HealthSyst	3	JOURNAL OF APPLIED PHYSICS	1
Taylor S	5			Northumberland Tyne & Wear NHS Fdn Trust	3	JOURNAL OF APPLIED RESEARCH IN MEMORY AND COGNITION	1
Temel JS	5			Northwestern Mental Hlth	3	JOURNAL OF APPLIED SPECTROSCOPY	1
Tentori M	5			Northwestern Polytech Univ	3	JOURNAL OF APPLIED SPORT PSYCHOLOGY	1
Terhorst Y	5			Nottingham Univ Hosp	3	JOURNAL OF ASTHMA	1
Teufel M	5			Nottinghamshire Healthcare NHS Fdn Trust	3	JOURNAL OF BACK AND MUSCULOSKELETAL REHABILITATION	1
Thase ME	5			Oklahoma State Univ	3	JOURNAL OF BEHAVIORAL DECISION MAKING	1
Thomas M	5			Optum	3	JOURNAL OF BIOMEDICAL OPTICS	1
Tian Y	5			Orebro Univ Hosp	3	JOURNAL OF BIOMOLECULAR SCREENING	1
Tillfors M	5			Oregon Hlth Sci Univ	3	JOURNAL OF BONE AND MINERAL RESEARCH	1
Tonnies J	5			Oregon State Univ	3	JOURNAL OF BUSINESS AND PSYCHOLOGY	1
Trockel M	5			Otsuka Amer Pharmaceut Inc	3	JOURNAL OF CARDIOPULMONARY REHABILITATION AND PREVENTION	1
Trudeau KJ	5			Oxford Hlth Natl Hlth Serv Fdn Trust	3	JOURNAL OF CARDIOTHORACIC AND VASCULAR ANESTHESIA	1
Tsai J	5			Oxleas NHS Fdn Trust	3	JOURNAL OF CARDIOVASCULAR ELECTROPHYSIOLOGY	1
Tutty S	5			Pain & Rehabil Ctr	3	JOURNAL OF CAREER ASSESSMENT	1
Twisk JWR	5			Parenting Res Ctr	3	JOURNAL OF CELL BIOLOGY	1
Twohig MP	5			PatientsLikeMe	3	JOURNAL OF CHEMICAL INFORMATION AND MODELING	1
Urech C	5			Permanente Med Grp Inc	3	JOURNAL OF CHEMICAL PHYSICS	1
Utens EMWJ	5			Philipps Univ	3	JOURNAL OF CHROMATOGRAPHY B-ANALYTICAL TECHNOLOGIES IN THE BIOMEDICAL AND LIFE SCIENCES	1
Valenzuela M	5			Photozig Inc	3	JOURNAL OF CLEANER PRODUCTION	1
Van Ameringen M	5			Pirkanmaa Hosp Dist	3	JOURNAL OF CLINICAL CHILD PSYCHOLOGY	1
van der Krieke L	5			Pitzer Coll	3	JOURNAL OF CLINICAL IMMUNOLOGY	1
Van der Linden M	5			Polytech Inst Porto	3	JOURNAL OF CLINICAL MONITORING AND COMPUTING	1
Van der Mast CAPG	5			Pontificia Univ Catolica Rio Grande do Sul	3	JOURNAL OF CLINICAL NEUROPHYSIOLOGY	1
van der Vaart R	5			Posit Sci Corp	3	JOURNAL OF COMMUNICATION DISORDERS	1
van der Zanden R	5			Post Grad Inst Med Educ & Res	3	JOURNAL OF COMMUNITY HEALTH	1
van IJzendoorn MH	5			Poznan Univ Med Sci	3	JOURNAL OF COMPUTATIONAL CHEMISTRY	1
van Lankveld JJDM	5			Premier Psychiat Grp	3	JOURNAL OF COMPUTER-BASED INSTRUCTION	1
van Meijel B	5			Prince Wales Sydney Childrens Hosp	3	JOURNAL OF COSMETIC DERMATOLOGY	1
van Schaik DJF	5			Princess Margaret Hosp	3	JOURNAL OF CROSS-CULTURAL PSYCHOLOGY	1
Varghese M	5			PSL Res Univ	3	JOURNAL OF DEAF STUDIES AND DEAF EDUCATION	1
Vella L	5			PsyQ Amsterdam	3	JOURNAL OF DENTISTRY FOR CHILDREN	1
Vilalta-Abella F	5			Publ Hlth Solut	3	JOURNAL OF DERMATOLOGICAL TREATMENT	1
Vilardaga R	5			Queen Elizabeth 2 Hlth Sci Ctr	3	JOURNAL OF DIGESTIVE DISEASES	1
Wade J	5			Rady Childrens Hosp	3	JOURNAL OF DRUG EDUCATION	1
Wade T	5			Ramon Llull Univ	3	JOURNAL OF DRUGS IN DERMATOLOGY	1
Wagner G	5			Red 5 Grp LLC	3	JOURNAL OF EARLY ADOLESCENCE	1
Wainer AL	5			Redakliniken	3	JOURNAL OF EDUCATIONAL PSYCHOLOGY	1
Waldemar G	5			Reg Ostergotland	3	JOURNAL OF EDUCATIONAL RESEARCH	1
Walker JR	5			Regenstrief Inst Inc	3	JOURNAL OF ELECTROMYOGRAPHY AND KINESIOLOGY	1
Walker R	5			Richard L Roudebush VA Med Ctr	3	JOURNAL OF EMERGENCY MEDICINE	1
Wallace M	5			Richard L Roudebush Vet Affairs Med Ctr	3	JOURNAL OF EMPIRICAL RESEARCH ON HUMAN RESEARCH ETHICS	1
Waller R	5			Rijnstate Hosp	3	JOURNAL OF ENVIRONMENTAL PSYCHOLOGY	1
Walters K	5			Rinaldi Fontani Fdn	3	JOURNAL OF EVALUATION IN CLINICAL PRACTICE	1
Wang F	5			Rivierduinen Eating Disorders Ursula	3	JOURNAL OF EVIDENCE-BASED DENTAL PRACTICE	1
Wang HL	5			Robert Gordon Univ	3	JOURNAL OF EXPERIMENTAL CHILD PSYCHOLOGY	1
Wang JZ	5			Robert Koch Inst	3	JOURNAL OF EXPERIMENTAL CRIMINOLOGY	1
Wang K	5			Rogers Mem Hosp	3	JOURNAL OF EXPERIMENTAL MARINE BIOLOGY AND ECOLOGY	1
Wang P	5			Rouen Univ Hosp	3	JOURNAL OF EXPERIMENTAL PSYCHOLOGY-APPLIED	1
Wang T	5			Royal Infirm Edinburgh NHS Trust	3	JOURNAL OF EXPERIMENTAL PSYCHOLOGY-GENERAL	1
Wang XC	5			Royal Netherlands Acad Arts & Sci	3	JOURNAL OF FAMILY STUDIES	1
Wang YH	5			Royal Perth Hosp	3	JOURNAL OF FISH AND WILDLIFE MANAGEMENT	1
Wang YL	5			Ruppin Acad Ctr	3	JOURNAL OF FOOD AND DRUG ANALYSIS	1
Wang YY	5			Rutgers Robert Wood Johnson Med Sch	3	JOURNAL OF FOOD BIOCHEMISTRY	1
Washington KT	5			S London & Maudsley NHS Fdn Trust	3	JOURNAL OF FOOD PROCESSING AND PRESERVATION	1
Watson HJ	5			S London & Maudsley NHS Trust	3	JOURNAL OF FORENSIC NURSING	1
Way T	5			Sanford Burnham Med Res Inst	3	JOURNAL OF GASTROENTEROLOGY AND HEPATOLOGY	1
Webb C	5			Sapienza Univ	3	JOURNAL OF GASTROINTESTINAL SURGERY	1
Webb CA	5			Saskatchewan Hlth Author	3	JOURNAL OF GERIATRIC PHYSICAL THERAPY	1
Weisel KK	5			SGI	3	JOURNAL OF HAND THERAPY	1
Wesemann D	5			Shahid Beheshti Univ Med Sci	3	JOURNAL OF HEALTH AND SOCIAL BEHAVIOR	1
White C	5			Sheffield Teaching Hosp NHS Fdn Trust	3	JOURNAL OF HEART AND LUNG TRANSPLANTATION	1
Widdershoven G	5			Shifa Int Hosp Ltd	3	JOURNAL OF HOSPITAL MEDICINE	1
Wikman A	5			Shriners Hosp Children	3	JOURNAL OF HUMAN LACTATION	1
Wilks CR	5			Silver House Hlth & Care Serv	3	JOURNAL OF INFORMATION SCIENCE	1
Williams CJ	5			Singapore Natl Eye Ctr	3	JOURNAL OF INHERITED METABOLIC DISEASE	1
Williams K	5			Skane Univ Hosp	3	JOURNAL OF INORGANIC BIOCHEMISTRY	1
Williams M	5			Slingeland Hosp	3	JOURNAL OF INTEGRATIVE NEUROSCIENCE	1
Wilson S	5			Sophia Childrens Univ Hosp	3	JOURNAL OF INTERNAL MEDICINE	1
Wisniewski SR	5			South London & Maudsley Natl Hlth Serv Fdn Trust	3	JOURNAL OF INTERNATIONAL MEDICAL RESEARCH	1
Wittchen HU	5			Southern Med Univ	3	JOURNAL OF LEARNING DISABILITIES	1
Wong PWC	5			Spaarne Gasthuis Haarlem	3	JOURNAL OF LEISURE RESEARCH	1
Wong T	5			Spaarne Gasthuis Hoofddorp	3	JOURNAL OF LIPID RESEARCH	1
Woods B	5			St Anne Hosp	3	JOURNAL OF LOSS & TRAUMA	1
Wright B	5			St Annes Univ Hosp Brno	3	JOURNAL OF MANAGEMENT & ORGANIZATION	1
Wu YH	5			St Francis Xavier Univ	3	JOURNAL OF MANIPULATIVE AND PHYSIOLOGICAL THERAPEUTICS	1
Xu D	5			St Joseph Hosp	3	JOURNAL OF MATERIALS PROCESSING TECHNOLOGY	1
Yamada K	5			St Josephs Healthcare Hamilton	3	JOURNAL OF MEDICAL ECONOMICS	1
Yamaguchi T	5			St Pauls Hosp	3	JOURNAL OF MEDICAL ETHICS	1
Yanez B	5			St Thomas Hosp	3	JOURNAL OF MEDICINAL CHEMISTRY	1
Yang S	5			Staffordshire Univ	3	JOURNAL OF MOLECULAR CELL BIOLOGY	1
Yang X	5			State Hosp	3	JOURNAL OF MULTIDISCIPLINARY HEALTHCARE	1
Yeung A	5			SW Texas State Univ	3	JOURNAL OF NANOMATERIALS	1
Yu X	5			Swedish Inst Hlth Sci	3	JOURNAL OF NETWORK AND COMPUTER APPLICATIONS	1
Zabinski MF	5			Syracuse VA Med Ctr	3	JOURNAL OF NEUROGENETICS	1
Zagorscak P	5			Tabriz Univ Med Sci	3	JOURNAL OF NEUROLOGIC PHYSICAL THERAPY	1
Zhang C	5			Tallinn Univ	3	JOURNAL OF NEUROLOGICAL SCIENCES-TURKISH	1
Zhang H	5			Tampere Univ	3	JOURNAL OF NUCLEAR CARDIOLOGY	1
Zhang W	5			Tech Univ Carolo Wilhelmina Braunschweig	3	JOURNAL OF NUCLEAR MEDICINE	1
Zhang YF	5			Tel Aviv Sourasky Med Ctr	3	JOURNAL OF NURSING MANAGEMENT	1
Zhao C	5			Temple Univ Hlth Syst	3	JOURNAL OF ONCOLOGY	1
Zhao M	5			Texas A&M Int Univ	3	JOURNAL OF ORAL & FACIAL PAIN AND HEADACHE	1
Zhou J	5			Texas Christian Univ	3	JOURNAL OF ORAL PATHOLOGY & MEDICINE	1
Zhu J	5			Texas Womans Univ	3	JOURNAL OF ORAL REHABILITATION	1
Zimand E	5			Thomas Jefferson Univ Hosp	3	JOURNAL OF ORGANIZATIONAL CHANGE MANAGEMENT	1
Zullino D	5			Tohoku Univ Hosp	3	JOURNAL OF OROFACIAL PAIN	1
Zunta-Soares GB	5			Tokyo Inst Technol	3	JOURNAL OF OTOLARYNGOLOGY	1
Abbeduto L	4			Tokyo Metropolitan Inst Gerontol	3	JOURNAL OF PATIENT SAFETY	1
Aboujaoude E	4			Tottori Univ	3	JOURNAL OF PEDIATRIC AND ADOLESCENT GYNECOLOGY	1
Achab S	4			Treatment Ctr Torture Victims	3	JOURNAL OF PERINATOLOGY	1
Achtyes ED	4			Truth Initiat	3	JOURNAL OF PERIODONTOLOGY	1
Adams CE	4			Tsyr Huey Mental Hosp	3	JOURNAL OF PERSONALITY	1
Addington J	4			Tufts Med Ctr	3	JOURNAL OF PERSONALITY ASSESSMENT	1
Ahmad F	4			Tzu Chi Univ Sci & Technol	3	JOURNAL OF PERSONALIZED MEDICINE	1
Ahn SH	4			UAB	3	JOURNAL OF PHARMACEUTICAL AND BIOMEDICAL ANALYSIS	1
Aizenstein HJ	4			UCSF	3	JOURNAL OF PHARMACOLOGICAL AND TOXICOLOGICAL METHODS	1
Alda M	4			UK Cochrane Ctr	3	JOURNAL OF PHARMACOLOGICAL SCIENCES	1
Alings M	4			Uludag Univ	3	JOURNAL OF PHYSICAL ACTIVITY & HEALTH	1
Allan S	4			Univ Aarhus	3	JOURNAL OF PHYSICAL CHEMISTRY	1
Allard M	4			Univ Agder	3	JOURNAL OF PHYSIOLOGY-LONDON	1
Allen KD	4			Univ Alicante	3	JOURNAL OF PHYSIOTHERAPY	1
Allen M	4			Univ Augsburg	3	JOURNAL OF PLANT PHYSIOLOGY	1
Alsina-Jurnet I	4			Univ Ballarat	3	JOURNAL OF PROSTHETIC DENTISTRY	1
Amit T	4			Univ Bamberg	3	JOURNAL OF PROSTHODONTICS-IMPLANT ESTHETIC AND RECONSTRUCTIVE DENTISTRY	1
Andel R	4			Univ Beira Interior	3	JOURNAL OF PROTEOMICS	1
Anderson C	4			Univ Bolton	3	JOURNAL OF PSYCHIATRY & NEUROSCIENCE	1
Anderson J	4			Univ Bordeaux 2	3	JOURNAL OF PSYCHOLOGY IN AFRICA	1
Anderson RA	4			Univ Brighton	3	JOURNAL OF PUBLIC HEALTH DENTISTRY	1
Andersson C	4			Univ Calif Santa Cruz	3	JOURNAL OF PUBLIC HEALTH MANAGEMENT AND PRACTICE	1
Andreewitch S	4			Univ Carlos III Madrid	3	JOURNAL OF PUBLIC HEALTH MEDICINE	1
Aponte-Melendez Y	4			Univ Copenhagen Hosp	3	JOURNAL OF RACIAL AND ETHNIC HEALTH DISPARITIES	1
Appleton V	4			Univ Cote Azur	3	JOURNAL OF REHABILITATION MEDICINE	1
Arciero PJ	4			Univ Derby	3	JOURNAL OF RESEARCH AND PRACTICE IN INFORMATION TECHNOLOGY	1
Arora S	4			Univ El Bosque	3	JOURNAL OF RESEARCH IN PERSONALITY	1
Ashford RD	4			Univ Estadual Campinas	3	JOURNAL OF RHEUMATOLOGY	1
Asmundson GJG	4			Univ Extremadura	3	JOURNAL OF SCHOOL NURSING	1
Atkins AS	4			Univ Fed ABC	3	JOURNAL OF SCIENCE EDUCATION AND TECHNOLOGY	1
Axelman K	4			Univ Fed Minas Gerais	3	JOURNAL OF SIGNAL PROCESSING SYSTEMS FOR SIGNAL IMAGE AND VIDEO TECHNOLOGY	1
Ayaz Y	4			Univ Fed Santa Catarina	3	JOURNAL OF SMALL ANIMAL PRACTICE	1
Badger T	4			Univ Fernando Pessoa	3	JOURNAL OF SPEECH LANGUAGE AND HEARING RESEARCH	1
Bailey GL	4			Univ Gdansk	3	JOURNAL OF SPINAL CORD MEDICINE	1
Bailey-Straebler S	4			Univ Greenwich	3	JOURNAL OF STOMATOLOGY ORAL AND MAXILLOFACIAL SURGERY	1
Bakermans-Kranenburg MJ	4			Univ Hartford	3	JOURNAL OF SUPERCOMPUTING	1
Bakken S	4			Univ Hosp Bristol NHS Fdn Trust	3	JOURNAL OF SURGICAL EDUCATION	1
Bakker D	4			Univ Hosp Case Med Ctr	3	JOURNAL OF TEACHING IN PHYSICAL EDUCATION	1
Baldus C	4			Univ Hosp Cologne	3	JOURNAL OF THE ACADEMY OF MARKETING SCIENCE	1
Ballesteros S	4			Univ Hosp Geelong	3	JOURNAL OF THE ACOUSTICAL SOCIETY OF AMERICA	1
Barak A	4			Univ Hosp Lausanne	3	JOURNAL OF THE AMERICAN ACADEMY OF NURSE PRACTITIONERS	1
Barbeito S	4			Univ Hosp Liege	3	JOURNAL OF THE AMERICAN ACADEMY OF ORTHOPAEDIC SURGEONS	1
Barbera M	4			Univ Hosp Marburg	3	JOURNAL OF THE AMERICAN ACADEMY OF PSYCHIATRY AND THE LAW	1
Barbosa-Leiker C	4			Univ Hosp Miguel Servet	3	JOURNAL OF THE AMERICAN ASSOCIATION OF NURSE PRACTITIONERS	1
Barnard M	4			Univ Hosp Munster	3	JOURNAL OF THE AMERICAN COLLEGE OF NUTRITION	1
Barnes E	4			Univ Hosp Rey Juan Carlos	3	JOURNAL OF THE AMERICAN DIETETIC ASSOCIATION	1
Barrett MS	4			Univ Hosp Tuebingen	3	JOURNAL OF THE AMERICAN SOCIETY OF NEPHROLOGY	1
[truncated: 46,998 more rows]
